# Supplementary material for: [2,6-Bis(4,5-dihydro-1H-imidazol-2-yl)pyridine]dichloridomanganese(II)
Source: Acta Crystallogr Sect E Struct Rep Online. 2009 Apr 25;65(Pt 5):m572–3. doi: 10.1107/S1600536809014354 (PMC2977615; doi:10.1107/S1600536809014354)
Supplement: Supplementary file 1 [file e-65-0m572-sup1.cif]

##############################################################################
###                                                                        ###
###        Electronic paper (Acta Crystallographica Section E)             ###
###                                                                        ###
##############################################################################
#                                                                            #
# This CIF contains the data in a paper accepted for publication in Acta     #
# Crystallographica Section E. It conforms to the requirements of Notes      #
# for Authors for Section E, and has been peer reviewed under the auspices   #
# of the IUCr Commission on Journals.                                        #
#                                                                            #
# Full details of the Crystallographic Information File format               #
# are given in the paper "The Crystallographic Information File (CIF):       #
# a New Standard Archive File for Crystallography" by S. R. Hall, F. H.      #
# Allen and I. D. Brown [Acta Cryst. (1991), A47, 655-685].                  #
#                                                                            #
# The current version of the core CIF dictionary is obtainable from          #
# ftp://ftp.iucr.org/pub/cif_core.dic. The current version number is 2.4.    #
#                                                                            #
# Software is freely available for graphical display of the structure(s) in  #
# this CIF.  For information consult the CIF home page http://www.iucr.org/  #
# cif/home.html                                                              #
#                                                                            #
# This file may be used for bona fide research purposes within the           #
# scientific community so long as proper attribution is given to the journal # 
# article from which it was obtained.                                        #
#                                                                            #
##############################################################################
                                             
data_global
_audit_creation_method     'form.cif (version 2.0)'
_journal_data_validation_number     ?
_journal_date_recd_electronic     2009-04-10
_journal_date_accepted     2009-04-17
_journal_name_full     'Acta Crystallographica, Section E'
_journal_year     2009
_journal_volume     65
_journal_issue      5
_journal_page_first     m572
_journal_page_last     m573
_journal_paper_category     QM
_journal_coeditor_code     CI2778
_publ_contact_author_name     'Ren, Chun-Xia'
_publ_contact_author_address
;
      School of Chemical and Material Engineering
      Jiangnan University
      1800 Lihu Road
      Wuxi
      Jiangsu Province 214122
      P.R.China
;
_publ_contact_author_email     'chunxiaren@sina.com'
_publ_contact_author_phone     '0086-13382888962'
_publ_section_title
;
[2,6-Bis(4,5-dihydro-1<i>H</i>-imidazol-2-yl)pyridine]dichloridomanganese(II)
;
loop_
    _publ_author_name
    _publ_author_address
    'Chun-Xia Ren'
;     School of Chemical and Materials Engineering
      Jiangnan University
      1800 Lihu Road
      Wuxi
      Jiangsu Province 214122
      People's Republic of China
;
    'Su-Yun Li'
;     Department of Public Education
      Jiangxi Vocational and Technical College of Electricity
      8 Mailu Road
      Nanchang
      Jiangxi Province 330032
      People's Republic of China
;
    'Zhao-Zhong Yin'
;     School of Chemical and Materials Engineering
      Jiangnan University
      1800 Lihu Road
      Wuxi
      Jiangsu Province 214122
      People's Republic of China
;
    'Xiang Lu'
;     School of Chemical and Materials Engineering
      Jiangnan University
      1800 Lihu Road
      Wuxi
      Jiangsu Province 214122
      People's Republic of China
;
    'Yu-Qiang Ding'
;     School of Chemical and Materials Engineering
      Jiangnan University
      1800 Lihu Road
      Wuxi
      Jiangsu Province 214122
      People's Republic of China
;
data_I
_audit_creation_method     SHELXL-97
_chemical_name_systematic
;
[2,6-Bis(4,5-dihydro-1<i>H</i>-imidazol-2-yl)pyridine]dichloridomanganese(II)
;
_chemical_name_common     ?
_chemical_formula_moiety     'C11 H13 Cl2 Mn N5'
_chemical_formula_sum     'C11 H13 Cl2 Mn N5'
_chemical_formula_iupac     '[Mn Cl2 (C11 H13 N5)]'
_chemical_formula_weight     341.10
_chemical_melting_point     ?
_symmetry_cell_setting     Monoclinic
_symmetry_space_group_name_H-M     'P 21/n'
_symmetry_space_group_name_Hall     '-P 2yn'
loop_
    _symmetry_equiv_pos_as_xyz
    'x, y, z'
    '-x+1/2, y+1/2, -z+1/2'
    '-x, -y, -z'
    'x-1/2, -y-1/2, z-1/2'
_cell_length_a     9.297(5)
_cell_length_b     12.686(7)
_cell_length_c     12.383(6)
_cell_angle_alpha     90.00
_cell_angle_beta     100.313(9)
_cell_angle_gamma     90.00
_cell_volume     1436.9(13)
_cell_formula_units_Z     4
_cell_measurement_reflns_used     1365
_cell_measurement_theta_min     2.32
_cell_measurement_theta_max     23.11
_cell_measurement_temperature     273(2)
_exptl_crystal_description     Block
_exptl_crystal_colour     yellow
_exptl_crystal_size_max     0.30
_exptl_crystal_size_mid     0.25
_exptl_crystal_size_min     0.21
_exptl_crystal_density_diffrn     1.577
_exptl_crystal_density_meas     ?
_exptl_crystal_density_method     'not measured'
_exptl_crystal_F_000     692
_exptl_absorpt_coefficient_mu     1.283
_exptl_absorpt_correction_type     multi-scan
_exptl_absorpt_process_details     '(SADABS, Bruker, 1998)'
_exptl_absorpt_correction_T_min     0.6995
_exptl_absorpt_correction_T_max     0.7744
_exptl_special_details
;
;
_diffrn_ambient_temperature     273(2)
_diffrn_radiation_type     MoK\a
_diffrn_radiation_wavelength     0.71073
_diffrn_radiation_source     'fine-focus sealed tube'
_diffrn_radiation_monochromator     graphite
_diffrn_measurement_device_type     'Bruker SMART CCD area-detector'
_diffrn_measurement_method     '\f and \w'
_diffrn_detector_area_resol_mean     ?
_diffrn_reflns_number     8507
_diffrn_reflns_av_R_equivalents     0.0769
_diffrn_reflns_av_sigmaI/netI     0.1112
_diffrn_reflns_theta_min     2.32
_diffrn_reflns_theta_max     27.89
_diffrn_reflns_theta_full     27.89
_diffrn_measured_fraction_theta_max     0.963
_diffrn_measured_fraction_theta_full     0.963
_diffrn_reflns_limit_h_min     -10
_diffrn_reflns_limit_h_max     12
_diffrn_reflns_limit_k_min     -10
_diffrn_reflns_limit_k_max     16
_diffrn_reflns_limit_l_min     -16
_diffrn_reflns_limit_l_max     15
_diffrn_standards_number     ?
_diffrn_standards_interval_count     ?
_diffrn_standards_interval_time     ?
_diffrn_standards_decay_%     ?
_refine_special_details
;
Refinement of <i>F</i>^2^ against ALL reflections. The weighted <i>R</i>-factor
<i>wR</i> and goodness of fit <i>S</i> are based on <i>F</i>^2^, conventional
<i>R</i>-factors <i>R</i> are based on <i>F</i>, with <i>F</i> set to zero for
negative <i>F</i>^2^. The threshold expression of <i>F</i>^2^ >
\s(<i>F</i>^2^) is used only for calculating <i>R</i>-factors(gt) <i>etc</i>.
and is not relevant to the choice of reflections for refinement.
<i>R</i>-factors based on <i>F</i>^2^ are statistically about twice as large
as those based on <i>F</i>, and <i>R</i>- factors based on ALL data will be
even larger.
;
_reflns_number_total     3317
_reflns_number_gt     1750
_reflns_threshold_expression     I>2\s(I)
_refine_ls_structure_factor_coef     Fsqd
_refine_ls_matrix_type     full
_refine_ls_R_factor_all     0.1378
_refine_ls_R_factor_gt     0.0665
_refine_ls_wR_factor_gt     0.1514
_refine_ls_wR_factor_ref     0.1872
_refine_ls_goodness_of_fit_ref     0.948
_refine_ls_restrained_S_all     0.948
_refine_ls_number_reflns     3317
_refine_ls_number_parameters     173
_refine_ls_number_restraints     0
_refine_ls_hydrogen_treatment     constr
_refine_ls_weighting_scheme     calc
_refine_ls_weighting_details
                 'calc w=1/[\s^2^(Fo^2^)+(0.0956P)^2^] where P=(Fo^2^+2Fc^2^)/3'
_atom_sites_solution_hydrogens     geom
_atom_sites_solution_primary     direct
_atom_sites_solution_secondary     difmap
_refine_ls_shift/su_max     0.001
_refine_ls_shift/su_mean     0.000
_refine_diff_density_max     0.677
_refine_diff_density_min     -0.529
_refine_ls_extinction_method     'SHELXL97 (Sheldrick, 2008)'
_refine_ls_extinction_coef     0.016(3)
_refine_ls_extinction_expression
                                  'Fc^*^=kFc[1+0.001xFc^2^\l^3^/sin(2\q)]^-1/4^'
loop_
    _atom_type_symbol
    _atom_type_description
    _atom_type_scat_dispersion_real
    _atom_type_scat_dispersion_imag
    _atom_type_scat_source
    'C' 'C' 0.0033 0.0016
                         'International Tables Vol C Tables 4.2.6.8 and 6.1.1.4'
    'H' 'H' 0.0000 0.0000
                         'International Tables Vol C Tables 4.2.6.8 and 6.1.1.4'
    'N' 'N' 0.0061 0.0033
                         'International Tables Vol C Tables 4.2.6.8 and 6.1.1.4'
    'Cl' 'Cl' 0.1484 0.1585
                         'International Tables Vol C Tables 4.2.6.8 and 6.1.1.4'
    'Mn' 'Mn' 0.3368 0.7283
                         'International Tables Vol C Tables 4.2.6.8 and 6.1.1.4'
_computing_data_collection     'SMART (Bruker, 1998)'
_computing_cell_refinement     'SAINT-Plus (Bruker, 1998)'
_computing_data_reduction     'SAINT-Plus (Bruker, 1998)'
_computing_structure_solution     'SHELXS97 (Sheldrick, 2008)'
_computing_structure_refinement     'SHELXL97 (Sheldrick, 2008)'
_computing_molecular_graphics     'SHELXTL (Sheldrick, 2008)'
_computing_publication_material     'SHELXL97 (Sheldrick, 2008)'
loop_
    _atom_site_type_symbol
    _atom_site_label
    _atom_site_fract_x
    _atom_site_fract_y
    _atom_site_fract_z
    _atom_site_U_iso_or_equiv
    _atom_site_adp_type
    _atom_site_calc_flag
    _atom_site_refinement_flags
    _atom_site_occupancy
    _atom_site_disorder_assembly
    _atom_site_disorder_group
    Mn Mn1 1.09096(8) 0.66191(6) 0.31687(6) 0.0431(3) Uani d . 1 . .
    Cl Cl1 1.33924(15) 0.63750(13) 0.29973(12) 0.0605(5) Uani d . 1 . .
    Cl Cl2 0.96929(17) 0.77218(13) 0.17311(13) 0.0697(5) Uani d . 1 . .
    N N1 0.9960(5) 0.8515(3) 0.5846(4) 0.0519(12) Uani d . 1 . .
    H H1 0.9262 0.8644 0.6198 0.062 Uiso calc R 1 . .
    N N2 1.1031(5) 0.7757(3) 0.4559(3) 0.0492(11) Uani d . 1 . .
    N N3 0.9235(4) 0.6172(3) 0.4186(3) 0.0360(9) Uani d . 1 . .
    N N4 0.9927(4) 0.5062(3) 0.2597(3) 0.0458(11) Uani d . 1 . .
    N N5 0.8274(5) 0.3790(4) 0.2646(4) 0.0542(12) Uani d . 1 . .
    H H5A 0.7647 0.3429 0.2923 0.065 Uiso calc R 1 . .
    C C1 1.1869(7) 0.8745(5) 0.4878(5) 0.0587(16) Uani d . 1 . .
    H H1A 1.1677 0.9266 0.4297 0.070 Uiso calc R 1 . .
    H H1B 1.2911 0.8606 0.5045 0.070 Uiso calc R 1 . .
    C C2 1.1298(6) 0.9119(5) 0.5908(5) 0.0606(16) Uani d . 1 . .
    H H2A 1.1988 0.8957 0.6573 0.073 Uiso calc R 1 . .
    H H2B 1.1103 0.9870 0.5881 0.073 Uiso calc R 1 . .
    C C3 1.0010(5) 0.7721(4) 0.5141(4) 0.0413(12) Uani d . 1 . .
    C C4 0.8964(5) 0.6824(4) 0.4970(4) 0.0359(11) Uani d . 1 . .
    C C5 0.7820(5) 0.6653(4) 0.5540(4) 0.0432(12) Uani d . 1 . .
    H H5 0.7626 0.7126 0.6069 0.052 Uiso calc R 1 . .
    C C6 0.6986(6) 0.5756(4) 0.5292(4) 0.0510(14) Uani d . 1 . .
    H H6 0.6222 0.5613 0.5662 0.061 Uiso calc R 1 . .
    C C7 0.7285(5) 0.5069(4) 0.4493(4) 0.0474(13) Uani d . 1 . .
    H H7 0.6737 0.4459 0.4325 0.057 Uiso calc R 1 . .
    C C8 0.8416(5) 0.5311(4) 0.3951(4) 0.0387(11) Uani d . 1 . .
    C C9 0.8875(5) 0.4711(4) 0.3049(4) 0.0388(11) Uani d . 1 . .
    C C10 0.8854(7) 0.3506(5) 0.1671(5) 0.0618(17) Uani d . 1 . .
    H H10A 0.8137 0.3615 0.1008 0.074 Uiso calc R 1 . .
    H H10B 0.9186 0.2781 0.1700 0.074 Uiso calc R 1 . .
    C C11 1.0136(6) 0.4282(5) 0.1743(5) 0.0595(16) Uani d . 1 . .
    H H11A 1.1062 0.3918 0.1950 0.071 Uiso calc R 1 . .
    H H11B 1.0123 0.4629 0.1043 0.071 Uiso calc R 1 . .
loop_
    _atom_site_aniso_label
    _atom_site_aniso_U_11
    _atom_site_aniso_U_22
    _atom_site_aniso_U_33
    _atom_site_aniso_U_12
    _atom_site_aniso_U_13
    _atom_site_aniso_U_23
    Mn1 0.0457(5) 0.0447(5) 0.0447(5) -0.0006(4) 0.0233(4) 0.0035(4)
    Cl1 0.0490(8) 0.0707(10) 0.0689(9) 0.0051(7) 0.0298(7) 0.0207(8)
    Cl2 0.0638(10) 0.0713(11) 0.0796(11) 0.0170(8) 0.0280(8) 0.0339(9)
    N1 0.056(3) 0.046(3) 0.061(3) -0.016(2) 0.029(2) -0.013(2)
    N2 0.050(3) 0.049(3) 0.054(3) -0.013(2) 0.025(2) 0.000(2)
    N3 0.041(2) 0.034(2) 0.035(2) -0.0027(18) 0.0134(18) 0.0013(19)
    N4 0.052(3) 0.044(3) 0.046(2) 0.003(2) 0.024(2) -0.002(2)
    N5 0.065(3) 0.045(3) 0.058(3) -0.009(2) 0.025(2) -0.010(2)
    C1 0.062(4) 0.048(3) 0.071(4) -0.015(3) 0.027(3) -0.001(3)
    C2 0.065(4) 0.054(4) 0.066(4) -0.014(3) 0.021(3) -0.011(3)
    C3 0.042(3) 0.044(3) 0.040(3) -0.003(2) 0.014(2) 0.002(2)
    C4 0.043(3) 0.032(3) 0.036(2) -0.001(2) 0.017(2) 0.004(2)
    C5 0.049(3) 0.045(3) 0.041(3) -0.002(3) 0.021(2) 0.001(2)
    C6 0.054(3) 0.050(3) 0.058(3) -0.004(3) 0.034(3) 0.004(3)
    C7 0.043(3) 0.048(3) 0.055(3) -0.008(3) 0.020(3) 0.000(3)
    C8 0.039(3) 0.037(3) 0.042(3) 0.003(2) 0.013(2) 0.004(2)
    C9 0.046(3) 0.032(3) 0.039(3) 0.003(2) 0.009(2) 0.004(2)
    C10 0.076(4) 0.056(4) 0.056(3) 0.012(3) 0.017(3) -0.012(3)
    C11 0.066(4) 0.064(4) 0.054(3) 0.003(3) 0.027(3) -0.012(3)
_geom_special_details
;
All e.s.d.'s (except the e.s.d. in the dihedral angle between two l.s. planes)
are estimated using the full covariance matrix. The cell e.s.d.'s are taken
into account individually in the estimation of e.s.d.'s in distances, angles
and torsion angles; correlations between e.s.d.'s in cell parameters are only
used when they are defined by crystal symmetry. An approximate (isotropic)
treatment of cell e.s.d.'s is used for estimating e.s.d.'s involving l.s.
planes.
;
loop_
    _geom_bond_atom_site_label_1
    _geom_bond_atom_site_label_2
    _geom_bond_site_symmetry_2
    _geom_bond_distance
    _geom_bond_publ_flag
    Mn1 N2 . 2.234(4) y
    Mn1 N4 . 2.237(4) y
    Mn1 N3 . 2.244(4) y
    Mn1 Cl1 . 2.3759(19) y
    Mn1 Cl2 . 2.3842(18) y
    N1 C3 . 1.340(7) ?
    N1 C2 . 1.450(7) ?
    N1 H1 . 0.86 ?
    N2 C3 . 1.291(6) ?
    N2 C1 . 1.489(7) ?
    N3 C4 . 1.333(6) ?
    N3 C8 . 1.333(6) ?
    N4 C9 . 1.289(6) ?
    N4 C11 . 1.487(7) ?
    N5 C9 . 1.352(7) ?
    N5 C10 . 1.455(7) ?
    N5 H5A . 0.86 ?
    C1 C2 . 1.542(8) ?
    C1 H1A . 0.97 ?
    C1 H1B . 0.97 ?
    C2 H2A . 0.97 ?
    C2 H2B . 0.97 ?
    C3 C4 . 1.486(7) ?
    C4 C5 . 1.397(6) ?
    C5 C6 . 1.380(8) ?
    C5 H5 . 0.93 ?
    C6 C7 . 1.382(7) ?
    C6 H6 . 0.93 ?
    C7 C8 . 1.380(6) ?
    C7 H7 . 0.93 ?
    C8 C9 . 1.476(7) ?
    C10 C11 . 1.535(9) ?
    C10 H10A . 0.97 ?
    C10 H10B . 0.97 ?
    C11 H11A . 0.97 ?
    C11 H11B . 0.97 ?
loop_
    _geom_angle_atom_site_label_1
    _geom_angle_atom_site_label_2
    _geom_angle_atom_site_label_3
    _geom_angle_site_symmetry_1
    _geom_angle_site_symmetry_3
    _geom_angle
    _geom_angle_publ_flag
    N2 Mn1 N4 . . 140.86(14) ?
    N2 Mn1 N3 . . 71.04(14) ?
    N4 Mn1 N3 . . 70.69(14) ?
    N2 Mn1 Cl1 . . 103.72(12) ?
    N4 Mn1 Cl1 . . 101.82(11) ?
    N3 Mn1 Cl1 . . 143.13(12) ?
    N2 Mn1 Cl2 . . 98.52(13) ?
    N4 Mn1 Cl2 . . 99.76(12) ?
    N3 Mn1 Cl2 . . 106.47(12) ?
    Cl1 Mn1 Cl2 . . 110.39(6) ?
    C3 N1 C2 . . 107.6(4) ?
    C3 N1 H1 . . 126.2 ?
    C2 N1 H1 . . 126.2 ?
    C3 N2 C1 . . 106.5(4) ?
    C3 N2 Mn1 . . 117.8(4) ?
    C1 N2 Mn1 . . 134.3(3) ?
    C4 N3 C8 . . 119.6(4) ?
    C4 N3 Mn1 . . 119.4(3) ?
    C8 N3 Mn1 . . 120.7(3) ?
    C9 N4 C11 . . 106.5(5) ?
    C9 N4 Mn1 . . 117.8(3) ?
    C11 N4 Mn1 . . 135.6(3) ?
    C9 N5 C10 . . 109.2(5) ?
    C9 N5 H5A . . 125.4 ?
    C10 N5 H5A . . 125.4 ?
    N2 C1 C2 . . 103.7(4) ?
    N2 C1 H1A . . 111.0 ?
    C2 C1 H1A . . 111.0 ?
    N2 C1 H1B . . 111.0 ?
    C2 C1 H1B . . 111.0 ?
    H1A C1 H1B . . 109.0 ?
    N1 C2 C1 . . 102.3(5) ?
    N1 C2 H2A . . 111.3 ?
    C1 C2 H2A . . 111.3 ?
    N1 C2 H2B . . 111.3 ?
    C1 C2 H2B . . 111.3 ?
    H2A C2 H2B . . 109.2 ?
    N2 C3 N1 . . 116.8(5) ?
    N2 C3 C4 . . 118.3(5) ?
    N1 C3 C4 . . 124.8(4) ?
    N3 C4 C5 . . 122.1(5) ?
    N3 C4 C3 . . 112.1(4) ?
    C5 C4 C3 . . 125.8(4) ?
    C6 C5 C4 . . 117.7(5) ?
    C6 C5 H5 . . 121.2 ?
    C4 C5 H5 . . 121.2 ?
    C5 C6 C7 . . 120.1(5) ?
    C5 C6 H6 . . 119.9 ?
    C7 C6 H6 . . 119.9 ?
    C8 C7 C6 . . 118.6(5) ?
    C8 C7 H7 . . 120.7 ?
    C6 C7 H7 . . 120.7 ?
    N3 C8 C7 . . 121.9(5) ?
    N3 C8 C9 . . 110.9(4) ?
    C7 C8 C9 . . 127.1(5) ?
    N4 C9 N5 . . 115.8(5) ?
    N4 C9 C8 . . 119.6(5) ?
    N5 C9 C8 . . 124.5(4) ?
    N5 C10 C11 . . 101.1(5) ?
    N5 C10 H10A . . 111.6 ?
    C11 C10 H10A . . 111.6 ?
    N5 C10 H10B . . 111.6 ?
    C11 C10 H10B . . 111.6 ?
    H10A C10 H10B . . 109.4 ?
    N4 C11 C10 . . 105.6(4) ?
    N4 C11 H11A . . 110.6 ?
    C10 C11 H11A . . 110.6 ?
    N4 C11 H11B . . 110.6 ?
    C10 C11 H11B . . 110.6 ?
    H11A C11 H11B . . 108.7 ?
loop_
    _geom_hbond_atom_site_label_D
    _geom_hbond_atom_site_label_H
    _geom_hbond_atom_site_label_A
    _geom_hbond_site_symmetry_A
    _geom_hbond_distance_DH
    _geom_hbond_distance_HA
    _geom_hbond_distance_DA
    _geom_hbond_angle_DHA
    N5 H5A Cl2 2_645 0.86 2.46 3.287(5) 161
    N1 H1 Cl1 4_576 0.86 2.50 3.261(5) 147
    C7 H7 Cl2 2_645 0.93 2.78 3.681(6) 164
