# Supplementary material for: [2,6-Bis(4,5-dihydro-1H-imidazol-2-yl)pyridine]dichloridomanganese(II)
Source: Acta Crystallogr Sect E Struct Rep Online. 2009 Apr 25;65(Pt 5):m572–3. doi: 10.1107/S1600536809014354 (PMC2977615; doi:10.1107/S1600536809014354)
Supplement: Supplementary file 2 [file e-65-0m572-Isup2.hkl]

# 
# h,k,l, Fc-squared, Fo-squared, sigma(Fo-squared) and status flag 
# 
data_I
_shelx_title ' 080622a in P2(1)/n' 
_shelx_refln_list_code          4 
_shelx_F_calc_maximum      262.23 
_exptl_crystal_F_000       692.00 
_reflns_d_resolution_high  0.7598 
 
loop_ 
 _symmetry_equiv_pos_as_xyz 
 'x, y, z' 
 '-x+1/2, y+1/2, -z+1/2' 
 '-x, -y, -z' 
 'x-1/2, -y-1/2, z-1/2' 
 
_cell_length_a     9.2975 
_cell_length_b    12.6856 
_cell_length_c    12.3833 
_cell_angle_alpha  90.000 
_cell_angle_beta  100.313 
_cell_angle_gamma  90.000 
 
_shelx_F_squared_multiplier     1.000 
 
loop_ 
 _refln_index_h 
 _refln_index_k 
 _refln_index_l 
 _refln_F_squared_calc 
 _refln_F_squared_meas 
 _refln_F_squared_sigma 
 _refln_observed_status 
   2   0   0     6756.82     6792.64    299.10 o 
   4   0   0     1724.88     1558.19     60.07 o 
   6   0   0       61.28       44.35     13.31 o 
   8   0   0       60.01       72.55     27.14 o 
  10   0   0      294.37      418.41     66.62 o 
  12   0   0      158.32       92.63     62.64 o 
   1   1   0     5874.74     5299.45    327.14 o 
   2   1   0     1949.67     1877.17    107.54 o 
   3   1   0     1200.63     1134.56     39.03 o 
   4   1   0      268.57      285.98     27.59 o 
   5   1   0     2179.70     2106.90     63.54 o 
   6   1   0     1192.73     1202.79     39.93 o 
   7   1   0      148.96      161.33     17.40 o 
   8   1   0     1717.57     1946.48     72.50 o 
   9   1   0      103.72      195.78     75.11 o 
  10   1   0       71.40      116.61     34.28 o 
  11   1   0       66.82       41.84     47.34 o 
  12   1   0       26.57       24.99     40.36 o 
   0   2   0     3920.81     3836.75    239.54 o 
   1   2   0     1031.90      982.95     38.44 o 
   2   2   0     5637.36     5891.73    353.98 o 
   3   2   0     4281.73     3796.65    120.99 o 
   4   2   0       26.26       20.82      7.61 o 
   5   2   0      359.74      350.81     17.34 o 
   6   2   0      359.69      409.90     22.73 o 
   7   2   0        8.56        8.84     13.12 o 
   8   2   0        2.00      -18.03     18.03 o 
   9   2   0        8.13        7.90     20.94 o 
  10   2   0       38.58       20.64     29.91 o 
  11   2   0       36.54       -0.58     33.75 o 
   1   3   0       65.17      111.99     13.82 o 
   2   3   0      421.34      416.22     18.49 o 
   3   3   0     1552.48     1506.19     60.10 o 
   4   3   0        2.83       10.52     10.35 o 
   5   3   0     6185.15     6096.29    194.17 o 
   6   3   0      279.10      290.40     25.04 o 
   7   3   0     3351.87     3463.99    103.81 o 
   8   3   0        0.04      -18.70     18.70 o 
   9   3   0      251.02      307.69     32.88 o 
  10   3   0       74.90       82.47     58.60 o 
  11   3   0       19.86       32.99     33.42 o 
   0   4   0     6531.25     5774.48    362.19 o 
   1   4   0     3198.17     2690.19    123.22 o 
   2   4   0     2796.32     2671.99    119.92 o 
   3   4   0     3202.60     3020.92     97.08 o 
   4   4   0     4443.93     3952.68    112.90 o 
   5   4   0       16.17        7.32     10.22 o 
   6   4   0       28.28       10.91     11.38 o 
   7   4   0       24.74        3.35     13.87 o 
   8   4   0      324.57      346.87     32.50 o 
   9   4   0        6.85       -9.86     21.08 o 
  10   4   0        8.16      -10.02     26.04 o 
  11   4   0        5.75       -2.48     67.06 o 
   1   5   0      110.40      103.50     23.37 o 
   2   5   0      405.56      373.48     29.36 o 
   3   5   0     2409.53     2346.77     91.96 o 
   4   5   0     2640.81     2447.11     73.27 o 
   5   5   0      246.12      252.30     22.00 o 
   6   5   0       69.94       89.84     16.58 o 
   7   5   0        2.02       -9.82     17.47 o 
   8   5   0       59.22       69.89     18.50 o 
   9   5   0        0.15      -22.16     22.16 o 
  10   5   0        8.14      -26.36     27.52 o 
  11   5   0       15.95      -19.04     30.02 o 
   0   6   0     5146.85     4907.48    314.10 o 
   1   6   0     1778.08     1758.30     86.96 o 
   2   6   0       15.21        9.03     14.71 o 
   3   6   0       12.35       18.48     16.21 o 
   4   6   0      998.11      941.49     44.91 o 
   5   6   0      948.78      932.78     40.17 o 
   6   6   0      759.07      795.65     40.18 o 
   7   6   0        0.65        5.27     19.37 o 
   8   6   0       24.55       26.20     24.39 o 
   9   6   0        3.05       49.31     24.71 o 
  10   6   0       93.33      103.84     41.38 o 
  11   6   0       31.30      -33.35     33.35 o 
   1   7   0     3769.51     3555.31    165.87 o 
   2   7   0      668.12      605.10     42.87 o 
   3   7   0      218.64      191.34     19.78 o 
   4   7   0     2354.27     2364.11     95.30 o 
   5   7   0      639.55      635.49     36.85 o 
   6   7   0        5.04       24.63     16.47 o 
   7   7   0      154.48      137.33     27.39 o 
   8   7   0       99.12      104.90     29.32 o 
   9   7   0      170.08      185.46     56.80 o 
  10   7   0        9.88      -17.40     28.91 o 
   0   8   0     1835.05     1616.87    119.61 o 
   1   8   0     1454.69     1372.05     93.49 o 
   2   8   0        0.18       -2.52      8.05 o 
   3   8   0     2671.17     2609.01     88.67 o 
   4   8   0       49.37       67.65     20.36 o 
   5   8   0      155.14      158.52     22.83 o 
   6   8   0      401.44      341.19     36.52 o 
   7   8   0      659.65      505.23     52.42 o 
   8   8   0       16.74       -0.03     29.05 o 
   9   8   0      174.88      147.45     41.22 o 
  10   8   0       43.24       70.74     36.79 o 
   1   9   0     2392.61     2158.71     97.82 o 
   2   9   0       16.52       19.06     10.49 o 
   3   9   0       10.63       13.77     14.94 o 
   4   9   0      210.33      234.18     34.11 o 
   5   9   0      277.80      269.51     29.41 o 
   6   9   0       53.10       36.51     30.20 o 
   7   9   0       67.60       61.48     46.49 o 
   8   9   0      286.61      242.08     39.75 o 
   9   9   0       92.23       88.04     39.99 o 
  10   9   0       13.55       30.62     68.37 o 
   0  10   0     1137.87     1023.50     99.68 o 
   1  10   0       23.84       17.56     11.11 o 
   2  10   0       60.59       76.91     20.41 o 
   3  10   0      135.34       75.50     23.20 o 
   4  10   0      284.77      285.70     30.41 o 
   5  10   0       15.78       -0.91     25.10 o 
   6  10   0       17.92       42.09     50.34 o 
   7  10   0      223.68      202.34     69.20 o 
   8  10   0        2.40       21.44     42.76 o 
   9  10   0      127.10      167.99     53.28 o 
   1  11   0      924.48      737.15     35.28 o 
   2  11   0      401.74      331.00     24.80 o 
   3  11   0      149.57      105.40     24.93 o 
   4  11   0      342.41      288.29     31.90 o 
   5  11   0       76.02       73.40     33.68 o 
   6  11   0       43.02       77.00     36.96 o 
   7  11   0       31.38       82.58     42.72 o 
   8  11   0       71.54       87.19     49.28 o 
   9  11   0        3.62      -29.97    175.90 o 
   0  12   0      229.53      211.98     59.92 o 
   1  12   0      200.53      197.84     27.72 o 
   2  12   0       79.02       70.66     34.43 o 
   3  12   0      225.92      162.60     29.27 o 
   4  12   0        0.85       23.23     23.16 o 
   5  12   0        0.44       -3.15     31.66 o 
   6  12   0      259.55      185.32     46.23 o 
   7  12   0       14.96       97.46     57.08 o 
   8  12   0       13.36     -122.27    166.01 o 
   1  13   0       61.08       26.66     16.51 o 
   2  13   0      125.68       77.33     34.71 o 
   3  13   0        0.42        1.85     25.52 o 
   4  13   0       24.54       10.19     32.04 o 
   5  13   0       61.02      142.48     52.32 o 
   6  13   0        9.49        0.95     36.15 o 
   7  13   0       29.94      -47.16    132.11 o 
   0  14   0       46.61       16.78     31.37 o 
   1  14   0        7.26       30.72     22.24 o 
   2  14   0       10.67       39.05     24.17 o 
   3  14   0      357.99      269.07     36.86 o 
   4  14   0      108.51       51.66     35.68 o 
   5  14   0       71.10      130.79     76.22 o 
   6  14   0       58.89      -13.19     96.30 o 
   1  15   0       34.48       29.30     44.27 o 
   2  15   0       97.81       93.29     27.90 o 
   3  15   0      202.83      235.85     42.91 o 
   4  15   0       76.85      123.97     58.40 o 
   5  15   0       44.92       51.79     77.31 o 
   0  16   0       80.07       70.84     54.00 o 
   1  16   0        0.09        1.94     43.69 o 
   2  16   0       34.96       25.33     29.87 o 
   3  16   0        0.68      -26.44     42.18 o 
 -11   0   1      461.22      691.22     89.95 o 
  -9   0   1     1338.00     1594.81    130.42 o 
  -7   0   1      243.49      289.44     37.83 o 
  -5   0   1      731.73      791.74     34.83 o 
  -3   0   1     1608.40     1389.11     53.27 o 
   1   0   1    15078.85    17657.26   1083.26 o 
   3   0   1       50.78       33.15     10.88 o 
   5   0   1     3153.92     2747.96    103.30 o 
   7   0   1      636.76      592.81     44.43 o 
   9   0   1       46.47       84.57     30.96 o 
  11   0   1        9.91       24.13     50.34 o 
 -12   1   1        0.09      -18.77     38.94 o 
 -11   1   1       40.75       44.98     35.52 o 
 -10   1   1       13.43       -8.81     28.65 o 
  -9   1   1      148.79      230.01     77.41 o 
  -8   1   1      242.08      278.30     27.82 o 
  -7   1   1      711.19      699.78     32.00 o 
  -6   1   1      526.46      548.56     22.50 o 
  -5   1   1     2245.48     2166.74     65.17 o 
  -4   1   1     3797.01     3426.07     98.47 o 
  -3   1   1    11757.96    12153.75    375.94 o 
  -2   1   1        4.63       -4.80      4.80 o 
  -1   1   1     5196.73     8661.44    532.71 o 
   0   1   1     4158.29     4092.14    143.42 o 
   1   1   1     1023.82      975.00     46.51 o 
   2   1   1     5593.53     5357.88    194.24 o 
   3   1   1      698.90      685.46     26.33 o 
   4   1   1      906.03      816.58     31.50 o 
   5   1   1     1349.23     1186.22     38.72 o 
   6   1   1      125.46      119.81     14.82 o 
   7   1   1      972.12      984.78     41.94 o 
   8   1   1      616.59      704.78     37.12 o 
   9   1   1       52.03       63.76     23.85 o 
  10   1   1        8.20        2.67     28.33 o 
  11   1   1       22.00       18.63     35.43 o 
 -12   2   1      193.95      254.10     65.25 o 
 -11   2   1       83.06      116.51     39.27 o 
 -10   2   1        2.03       25.00     29.88 o 
  -9   2   1      874.40      990.68     66.23 o 
  -8   2   1      232.25      245.87     27.65 o 
  -7   2   1      182.41      167.14     14.75 o 
  -6   2   1      254.66      229.35     16.54 o 
  -5   2   1      438.88      406.49     19.98 o 
  -4   2   1     1244.49      998.89     36.19 o 
  -3   2   1      405.02      364.30     16.26 o 
  -2   2   1     1260.66     1360.83     44.29 o 
  -1   2   1      420.53      499.42     40.50 o 
   0   2   1     5471.55     5171.87    344.70 o 
   1   2   1     5971.93     5972.22    183.50 o 
   2   2   1     4101.80     3839.55    141.07 o 
   3   2   1      262.44      280.96     18.60 o 
   4   2   1     4798.69     4303.83    160.23 o 
   5   2   1      467.81      451.41     22.73 o 
   6   2   1      329.03      380.28     19.96 o 
   7   2   1     1170.95     1246.37     49.69 o 
   8   2   1        0.17        3.01     16.69 o 
   9   2   1       15.30       -3.12     25.73 o 
  10   2   1        2.85      -18.68     26.31 o 
  11   2   1        2.96      -19.61     32.36 o 
 -11   3   1        0.01       25.11     36.71 o 
 -10   3   1        0.81       -7.99     26.43 o 
  -9   3   1       24.06        4.34     31.80 o 
  -8   3   1      434.78      517.26     44.83 o 
  -7   3   1      415.96      481.91     27.54 o 
  -6   3   1      525.24      531.01     25.66 o 
  -5   3   1     1872.56     1689.92     58.90 o 
  -4   3   1     9070.40     8272.87    259.43 o 
  -3   3   1      330.90      320.62     20.03 o 
  -2   3   1       51.51       56.80      8.19 o 
  -1   3   1     7545.08     9053.14    484.19 o 
   0   3   1       67.16       74.68     10.09 o 
   1   3   1     5144.66     4828.37    214.80 o 
   2   3   1     1382.93     1205.98     49.42 o 
   3   3   1      319.56      380.97     23.16 o 
   4   3   1     1407.36     1183.13     50.98 o 
   5   3   1        0.12        6.34     12.21 o 
   6   3   1      523.88      549.73     24.49 o 
   7   3   1      113.10      155.26     15.80 o 
   8   3   1      888.50     1026.28     45.44 o 
   9   3   1        4.74       23.13     22.11 o 
  10   3   1       17.84       55.81     32.07 o 
  11   3   1        9.05       25.94     35.01 o 
 -11   4   1        0.06        2.37     33.17 o 
 -10   4   1        2.71      -20.40     25.72 o 
  -9   4   1        1.16      -21.94     21.94 o 
  -8   4   1        4.43       12.48     14.45 o 
  -7   4   1      847.58      791.84     41.85 o 
  -6   4   1     1068.15     1040.60     41.05 o 
  -5   4   1       16.42       39.71     13.58 o 
  -4   4   1      458.10      427.38     18.55 o 
  -3   4   1      937.38      872.80     41.44 o 
  -2   4   1       62.74       61.10      9.34 o 
  -1   4   1      419.69      403.42     21.04 o 
   0   4   1     2054.85     1984.07     75.46 o 
   1   4   1     6531.32     6172.99    299.05 o 
   2   4   1      540.46      521.35     27.00 o 
   3   4   1     3636.26     3322.12    106.99 o 
   4   4   1     1576.83     1343.32     57.27 o 
   5   4   1       64.69       86.44     18.18 o 
   6   4   1       70.95       71.73     14.38 o 
   7   4   1       86.01       94.93     17.41 o 
   8   4   1       12.56       32.83     20.60 o 
   9   4   1       32.68       16.65     21.97 o 
  10   4   1      189.37      213.40     33.56 o 
  11   4   1        2.61        4.76     34.44 o 
 -11   5   1       11.64      -31.25     31.25 o 
 -10   5   1       17.20      -27.00     27.00 o 
  -9   5   1       92.45      154.59     28.32 o 
  -8   5   1       30.15       -1.44     17.79 o 
  -7   5   1      691.68      719.85     41.32 o 
  -6   5   1      213.34      204.23     15.77 o 
  -5   5   1     5130.21     4673.05    151.71 o 
  -4   5   1       14.62       17.89     10.89 o 
  -3   5   1       29.20        3.71      9.41 o 
  -2   5   1     2096.60     2200.93     84.53 o 
  -1   5   1       65.31       62.29     10.70 o 
   0   5   1     1417.84     1247.34     51.14 o 
   1   5   1      256.06      283.95     19.13 o 
   2   5   1      359.36      306.54     19.54 o 
   3   5   1      879.81      930.69     43.40 o 
   4   5   1       27.46       23.39     12.73 o 
   5   5   1     1265.49     1139.14     44.04 o 
   6   5   1       94.88       88.66     16.71 o 
   7   5   1      776.86      870.33     46.67 o 
   8   5   1       31.82       53.09     19.19 o 
   9   5   1      463.38      526.52     42.56 o 
  10   5   1       18.80       -5.84     25.82 o 
  11   5   1      156.47      162.76     40.71 o 
 -11   6   1       54.63       51.53     38.57 o 
 -10   6   1       10.85       23.05     32.16 o 
  -9   6   1      166.99      175.24     31.07 o 
  -8   6   1       10.91        9.20     20.74 o 
  -7   6   1       39.04       65.73     21.01 o 
  -6   6   1        0.33       14.66     27.76 o 
  -5   6   1      136.78      156.96     17.05 o 
  -4   6   1      133.69      124.64     18.59 o 
  -3   6   1     1625.70     1541.12     55.76 o 
  -2   6   1      730.35      738.68     53.67 o 
  -1   6   1       11.17       10.14      9.58 o 
   0   6   1     3547.27     3208.57    130.18 o 
   1   6   1     4233.36     4215.97    156.86 o 
   2   6   1      776.20      835.93     54.62 o 
   3   6   1     2949.37     2864.20    109.98 o 
   4   6   1      276.77      308.74     26.81 o 
   5   6   1       66.95      110.51     16.66 o 
   6   6   1       59.06       63.95     15.61 o 
   7   6   1      217.13      302.70     27.93 o 
   8   6   1        0.00        0.77     25.46 o 
   9   6   1       27.03       46.35     25.87 o 
  10   6   1       11.96      -25.81     25.81 o 
  11   6   1        2.68      -55.72     55.72 o 
 -11   7   1       37.20       46.45     51.59 o 
 -10   7   1       21.66       31.32     54.08 o 
  -9   7   1       64.35       37.03     28.71 o 
  -8   7   1     1136.24     1116.42    112.55 o 
  -7   7   1       92.59      118.90     24.74 o 
  -6   7   1       26.84       25.90     19.42 o 
  -5   7   1        9.14       -2.68     21.81 o 
  -4   7   1     1455.14     1316.94     68.67 o 
  -3   7   1      101.60      145.18     18.09 o 
  -2   7   1      225.27      272.22     22.01 o 
  -1   7   1        2.03        3.08     10.67 o 
   0   7   1      595.79      651.62     33.86 o 
   1   7   1     1213.83     1243.77     54.02 o 
   2   7   1      234.88      270.23     21.76 o 
   3   7   1     1138.64     1213.64     53.25 o 
   4   7   1        6.15       18.99     19.28 o 
   5   7   1      368.47      373.68     28.38 o 
   6   7   1      361.84      334.01     32.29 o 
   7   7   1       18.89       17.14     25.95 o 
   8   7   1      497.32      491.79     46.67 o 
   9   7   1       26.28       22.71     39.92 o 
  10   7   1        8.83        3.95     31.77 o 
 -10   8   1       19.60        6.95     42.76 o 
  -9   8   1       24.63      -14.38     29.60 o 
  -8   8   1       99.88       65.02     28.11 o 
  -7   8   1        0.55        8.70     22.05 o 
  -6   8   1       24.40       19.52     21.56 o 
  -5   8   1      900.76      851.23     39.48 o 
  -4   8   1      578.88      603.61     35.82 o 
  -3   8   1      442.45      480.59     36.27 o 
  -2   8   1     2274.89     2129.47     93.86 o 
  -1   8   1       83.68      135.76     18.20 o 
   0   8   1     4476.95     4409.41    165.87 o 
   1   8   1       46.66       41.93     14.58 o 
   2   8   1      160.86      150.90     20.16 o 
   3   8   1       96.29      111.00     27.41 o 
   4   8   1      879.91      987.70     60.09 o 
   5   8   1       80.42      107.22     23.08 o 
   6   8   1       11.62      -15.55     19.50 o 
   7   8   1       25.70       24.02     29.24 o 
   8   8   1       12.09       66.56     33.21 o 
   9   8   1        2.03       13.89     41.17 o 
  10   8   1        6.26      -39.17     39.17 o 
 -10   9   1      249.73      162.27     51.97 o 
  -9   9   1        1.25      -31.45     31.45 o 
  -8   9   1      272.39      262.86     39.55 o 
  -7   9   1       55.20       81.35     28.83 o 
  -6   9   1        0.22       -6.65     23.64 o 
  -5   9   1       41.48       24.20     22.10 o 
  -4   9   1      912.64      836.50     70.57 o 
  -3   9   1      520.92      528.38     36.70 o 
  -2   9   1     1244.20     1101.71    103.10 o 
  -1   9   1       89.13       90.11     18.33 o 
   0   9   1      394.09      413.34     43.60 o 
   1   9   1       77.99       93.17     17.74 o 
   2   9   1      556.55      534.27     34.13 o 
   3   9   1      273.39      267.93     37.13 o 
   4   9   1       29.51       29.22     27.67 o 
   5   9   1       29.91       68.01     57.49 o 
   6   9   1      127.99      148.49     40.24 o 
   7   9   1       67.77      141.55     44.01 o 
   8   9   1      186.96      169.94     76.68 o 
   9   9   1       17.46       18.71     44.12 o 
  -9  10   1      108.05       99.46     40.23 o 
  -8  10   1        9.03       36.13     60.12 o 
  -7  10   1        0.47       44.90     34.84 o 
  -6  10   1      141.21       88.35     44.90 o 
  -5  10   1       30.80       25.08     24.93 o 
  -4  10   1       16.25       16.93     18.68 o 
  -3  10   1      113.77      118.46     21.78 o 
  -2  10   1     1294.46     1219.78     61.95 o 
  -1  10   1      282.82      274.82     26.84 o 
   0  10   1      463.58      490.68     35.45 o 
   1  10   1      441.66      432.13     32.93 o 
   2  10   1        0.05       14.33     14.53 o 
   3  10   1      320.34      395.14     46.35 o 
   4  10   1      144.06      209.92     31.31 o 
   5  10   1       10.62      -14.20     24.51 o 
   6  10   1      326.06      337.79     75.78 o 
   7  10   1       29.53       64.19     45.65 o 
   8  10   1        0.17        1.15     53.71 o 
   9  10   1        1.77       24.82     52.25 o 
  -9  11   1        0.09      -45.36     90.26 o 
  -8  11   1       20.76       70.41     74.53 o 
  -7  11   1      224.30       97.32     43.72 o 
  -6  11   1       15.58       -1.04     28.85 o 
  -5  11   1      217.40      124.06     32.48 o 
  -4  11   1      216.67      176.05     26.24 o 
  -3  11   1       26.38       10.84     28.77 o 
  -2  11   1      392.54      433.75     37.96 o 
  -1  11   1      235.69      235.92     30.26 o 
   0  11   1      144.37      111.67     20.84 o 
   1  11   1       80.31       82.40     19.95 o 
   2  11   1      340.69      346.29     46.89 o 
   3  11   1      653.74      584.63     45.08 o 
   4  11   1       35.16       14.25     27.57 o 
   5  11   1      461.66      367.05     84.35 o 
   6  11   1      232.11      210.76     50.07 o 
   7  11   1       61.39      154.82     56.36 o 
   8  11   1        1.37      -13.94     34.02 o 
  -8  12   1        2.98      -83.26     88.41 o 
  -7  12   1       79.29       74.66     48.30 o 
  -6  12   1       14.45       24.19     33.68 o 
  -5  12   1      108.60      121.51     46.66 o 
  -4  12   1      101.12      114.95     50.56 o 
  -3  12   1      208.52      184.22     38.64 o 
  -2  12   1       28.06       -1.61     16.73 o 
  -1  12   1       58.80       57.33     22.40 o 
   0  12   1        1.67        3.11     13.19 o 
   1  12   1      150.26      128.94     19.67 o 
   2  12   1       79.43       87.07     25.68 o 
   3  12   1      295.37      261.94     35.74 o 
   4  12   1      139.53      124.24     32.37 o 
   5  12   1        4.87       -4.79     58.32 o 
   6  12   1        0.12       39.66     48.58 o 
   7  12   1       38.40      162.59     49.48 o 
  -7  13   1        5.31       22.97     86.50 o 
  -6  13   1       15.75       56.08     36.94 o 
  -5  13   1        1.90       -1.15     30.98 o 
  -4  13   1       33.92       -9.37     30.58 o 
  -3  13   1        0.25       30.92     23.62 o 
  -2  13   1      659.95      466.63     40.22 o 
  -1  13   1       38.88       16.15     14.50 o 
   0  13   1        2.28      -13.70     13.70 o 
   1  13   1      230.58      155.96     21.30 o 
   2  13   1       74.98       44.70     25.46 o 
   3  13   1      147.55      118.35     31.13 o 
   4  13   1      177.90      153.24     36.31 o 
   5  13   1       25.81       11.81     44.22 o 
   6  13   1        0.14       29.36     40.96 o 
  -6  14   1       31.58       39.18     69.44 o 
  -5  14   1       45.96       54.22     32.27 o 
  -4  14   1       13.05       87.97     35.47 o 
  -3  14   1       40.66       86.55     33.32 o 
  -2  14   1       47.14       71.08     25.10 o 
  -1  14   1      126.88       65.47     19.29 o 
   0  14   1       62.52       25.68     17.59 o 
   1  14   1        0.48        7.59     23.62 o 
   2  14   1        3.86        3.14     25.72 o 
   3  14   1       86.26       72.02     32.36 o 
   4  14   1       55.06       44.50     81.31 o 
   5  14   1       14.70      148.10     50.30 o 
   6  14   1       15.29        8.04    201.25 o 
  -5  15   1        4.27       61.28     62.49 o 
  -4  15   1       52.90       93.64     50.46 o 
  -3  15   1      110.22      101.39     35.08 o 
  -2  15   1       70.94       61.78     27.60 o 
  -1  15   1       17.06       32.24     25.45 o 
   0  15   1       31.55       49.39     22.59 o 
   1  15   1        0.37      -23.24     23.84 o 
   2  15   1      137.75       84.63     29.74 o 
   3  15   1       57.03       86.21     38.71 o 
   4  15   1        8.04       40.21     64.75 o 
   5  15   1        0.07      -22.45     94.78 o 
  -3  16   1       21.88       52.31     43.80 o 
  -2  16   1        0.14       33.79     37.67 o 
  -1  16   1        2.55       51.04     29.47 o 
   0  16   1        0.33       15.24     43.70 o 
   1  16   1       28.80       24.25     26.89 o 
   2  16   1       14.32       16.33     32.17 o 
   3  16   1        9.24      -16.90     45.71 o 
 -12   0   2      241.54      301.13     77.08 o 
 -10   0   2        2.12       26.56     44.09 o 
  -8   0   2     1020.44     1111.38     96.99 o 
  -6   0   2      909.31      942.29     52.22 o 
  -4   0   2     1210.47     1190.07     47.78 o 
  -2   0   2     6840.00     7590.32    758.84 o 
   0   0   2     2828.57     3373.62    210.65 o 
   2   0   2     2159.39     2041.03     94.50 o 
   4   0   2     7724.40     7291.84    326.42 o 
   6   0   2       42.44       18.45     17.31 o 
   8   0   2      337.63      362.42     39.01 o 
  10   0   2       82.31      122.24     51.11 o 
 -12   1   2       71.17       74.19     43.49 o 
 -11   1   2       34.21       70.77     37.69 o 
 -10   1   2      129.73      139.08     36.80 o 
  -9   1   2      103.03      120.02     31.59 o 
  -8   1   2      779.71      981.18     62.59 o 
  -7   1   2      329.11      283.88     25.72 o 
  -6   1   2      379.43      378.55     18.61 o 
  -5   1   2      104.92      103.51     10.04 o 
  -4   1   2    14440.62    14670.46    454.18 o 
  -3   1   2      489.46      434.55     18.11 o 
  -2   1   2      938.57      852.43     58.08 o 
  -1   1   2     9165.18    10796.05   1130.99 o 
   0   1   2     1450.02     1319.79     60.23 o 
   1   1   2     3198.32     2938.54    107.61 o 
   2   1   2       10.98       -0.43     14.79 o 
   3   1   2       78.86       69.51      8.79 o 
   4   1   2     1755.50     1581.57     55.44 o 
   5   1   2      146.01      157.08     14.64 o 
   6   1   2     1565.82     1699.56     61.88 o 
   7   1   2        8.68        7.58     14.07 o 
   8   1   2     1053.54     1194.55     51.14 o 
   9   1   2      347.19      361.48     32.63 o 
  10   1   2        1.72       15.97     30.40 o 
  11   1   2       16.68       20.37     50.23 o 
 -12   2   2       21.04       -2.91     48.72 o 
 -11   2   2      167.07      225.58     50.78 o 
 -10   2   2       29.70       25.43     30.05 o 
  -9   2   2      908.11      954.76     64.58 o 
  -8   2   2      193.47      159.32     30.78 o 
  -7   2   2      130.67      137.86     16.03 o 
  -6   2   2       65.92       85.51     10.69 o 
  -5   2   2      266.34      227.85     23.56 o 
  -4   2   2     1100.56      976.69     40.26 o 
  -3   2   2      395.03      409.16     18.06 o 
  -2   2   2     2801.17     4196.71    152.23 o 
  -1   2   2     2498.92     2903.91    142.56 o 
   0   2   2        8.94       15.36      4.73 o 
   1   2   2    68766.08   100243.56   4331.62 o 
   2   2   2    11262.79    11109.50    398.68 o 
   3   2   2     6931.50     6821.26    248.77 o 
   4   2   2     1672.15     1569.66     55.36 o 
   5   2   2     2246.43     2186.30     75.50 o 
   6   2   2      136.27      147.42     16.75 o 
   7   2   2      159.24      165.14     19.01 o 
   8   2   2      142.73      173.10     23.04 o 
   9   2   2        0.54        7.30     24.72 o 
  10   2   2       80.85       96.81     29.51 o 
  11   2   2       24.71       59.43     57.11 o 
 -12   3   2        1.08       34.15     39.78 o 
 -11   3   2       31.13       41.51     35.62 o 
 -10   3   2       88.45       55.18     31.40 o 
  -9   3   2       39.71       45.76     26.96 o 
  -8   3   2        7.09       -6.71     18.47 o 
  -7   3   2     1301.80     1352.82     52.13 o 
  -6   3   2       93.45      118.91     16.94 o 
  -5   3   2     3177.95     2994.48     87.04 o 
  -4   3   2      303.20      293.11     15.50 o 
  -3   3   2     1449.05     1430.14     80.83 o 
  -2   3   2     1302.98     1793.09     75.41 o 
  -1   3   2     7274.63     8358.15    388.37 o 
   0   3   2     3326.72     3321.60    156.13 o 
   1   3   2     6620.37     6931.88    213.12 o 
   2   3   2     1839.96     1597.24     63.27 o 
   3   3   2      742.33      617.66     30.91 o 
   4   3   2     2670.39     2649.67    103.30 o 
   5   3   2      335.80      370.17     40.80 o 
   6   3   2      108.32      105.80     15.59 o 
   7   3   2        3.33       -4.20     14.14 o 
   8   3   2       42.16       32.86     16.83 o 
   9   3   2       63.57       90.68     26.25 o 
  10   3   2        1.40        8.90     26.40 o 
  11   3   2       90.27       44.10     57.53 o 
 -11   4   2       32.81        0.11     33.57 o 
 -10   4   2       24.30      -14.81     28.46 o 
  -9   4   2      185.94      161.85     33.87 o 
  -8   4   2      478.27      531.44     31.96 o 
  -7   4   2        4.00        0.62     17.93 o 
  -6   4   2      493.07      468.72     30.56 o 
  -5   4   2     1668.09     1559.35     54.51 o 
  -4   4   2     1551.82     1409.76     44.08 o 
  -3   4   2      480.03      469.14     33.83 o 
  -2   4   2     1626.00     1932.22    117.91 o 
  -1   4   2        1.05       -4.98      8.96 o 
   0   4   2     1282.77     1261.44     62.57 o 
   1   4   2     4093.94     3971.43    146.26 o 
   2   4   2      661.46      646.50     25.61 o 
   3   4   2     4690.10     4594.05    171.28 o 
   4   4   2     1982.55     1868.31     76.62 o 
   5   4   2       80.49       98.42     17.58 o 
   6   4   2      165.66      152.58     22.09 o 
   7   4   2      324.74      442.34     46.62 o 
   8   4   2      232.16      286.08     26.39 o 
   9   4   2        9.99      -16.94     21.62 o 
  10   4   2        0.58        7.90     37.62 o 
  11   4   2       39.67       11.00     59.84 o 
 -11   5   2        2.04      -33.23     33.23 o 
 -10   5   2        1.18      -23.98     30.27 o 
  -9   5   2       50.63       87.80     30.31 o 
  -8   5   2      325.13      312.21     31.33 o 
  -7   5   2      123.21      188.26     35.08 o 
  -6   5   2      905.24      927.83     46.79 o 
  -5   5   2       33.76       22.03     14.31 o 
  -4   5   2     8038.92     7854.67    247.97 o 
  -3   5   2      528.60      599.50     26.50 o 
  -2   5   2      441.73      514.47     23.37 o 
  -1   5   2       10.85       -0.85     13.08 o 
   0   5   2     5699.63     5391.15    329.82 o 
   1   5   2      751.92      873.02     39.07 o 
   2   5   2     3715.22     3893.22    145.04 o 
   3   5   2        0.90        9.42     11.26 o 
   4   5   2       15.12       21.83     11.68 o 
   5   5   2      524.15      509.78     33.48 o 
   6   5   2      174.99      155.87     22.54 o 
   7   5   2       39.72       59.13     20.76 o 
   8   5   2      533.46      539.73     97.10 o 
   9   5   2      150.56      156.85     29.57 o 
  10   5   2       22.20       12.70     77.19 o 
  11   5   2       16.79      -43.92     54.97 o 
 -11   6   2      137.04      144.46     59.39 o 
 -10   6   2       30.89       69.19     56.39 o 
  -9   6   2      244.93      221.40     31.52 o 
  -8   6   2      737.64      664.00     55.13 o 
  -7   6   2      804.71      865.59     47.39 o 
  -6   6   2      223.30      215.84     25.55 o 
  -5   6   2       61.41       48.92     14.05 o 
  -4   6   2      353.08      345.81     23.17 o 
  -3   6   2      185.37      237.40     17.99 o 
  -2   6   2     2706.08     2999.93    114.22 o 
  -1   6   2      759.29      714.48     44.98 o 
   0   6   2     2327.05     2428.31    133.17 o 
   1   6   2      475.11      545.98     30.43 o 
   2   6   2      115.11       99.07     15.44 o 
   3   6   2       30.76       34.61     10.67 o 
   4   6   2     1885.31     1703.76     69.73 o 
   5   6   2     1765.39     1688.12     62.21 o 
   6   6   2        3.90       -8.09     16.57 o 
   7   6   2       11.48       29.20     20.23 o 
   8   6   2      493.61      537.57    120.71 o 
   9   6   2       12.09       35.10     25.98 o 
  10   6   2       61.92       47.41     44.57 o 
 -11   7   2        8.07       25.66     42.92 o 
 -10   7   2        0.40      -29.08     36.32 o 
  -9   7   2       65.11       53.83     27.41 o 
  -8   7   2       57.52       52.58     23.52 o 
  -7   7   2       42.08       47.45     30.32 o 
  -6   7   2       12.88        9.43     17.44 o 
  -5   7   2       45.11       55.30     18.89 o 
  -4   7   2      585.07      561.07     29.73 o 
  -3   7   2     3511.87     3629.17    137.85 o 
  -2   7   2      927.82      938.57     45.62 o 
  -1   7   2     1830.00     1711.99     70.48 o 
   0   7   2     1131.55     1008.64     55.37 o 
   1   7   2        0.71       12.39     13.95 o 
   2   7   2     3146.41     3384.58    130.05 o 
   3   7   2       43.46       83.39     23.87 o 
   4   7   2        7.01       39.41     40.50 o 
   5   7   2       61.13       52.62     23.43 o 
   6   7   2      104.70      126.59     21.35 o 
   7   7   2       60.62       70.64     23.11 o 
   8   7   2       69.73      107.77     80.81 o 
   9   7   2       42.31       35.20     41.61 o 
  10   7   2        0.10      -41.43     42.15 o 
 -10   8   2       28.63      -60.35     60.35 o 
  -9   8   2      135.46      115.14     35.98 o 
  -8   8   2        3.62       35.22     29.69 o 
  -7   8   2       37.54       25.53     22.49 o 
  -6   8   2      537.49      439.92     36.17 o 
  -5   8   2      452.06      337.27     47.33 o 
  -4   8   2       24.51        7.44     15.22 o 
  -3   8   2      477.00      485.04     33.82 o 
  -2   8   2      374.76      414.66     29.26 o 
  -1   8   2      180.58      184.76     21.24 o 
   0   8   2      313.91      350.04     27.91 o 
   1   8   2     1115.72     1224.07     56.14 o 
   2   8   2       13.43       18.75     13.75 o 
   3   8   2      107.25      112.66     28.37 o 
   4   8   2      127.31      103.81     28.38 o 
   5   8   2      746.96      749.56     55.11 o 
   6   8   2       26.77       48.42     30.47 o 
   7   8   2      357.51      236.24     45.32 o 
   8   8   2       22.13       -1.11     40.46 o 
   9   8   2        9.42       10.75     40.65 o 
  10   8   2       63.79      -38.02     58.63 o 
 -10   9   2        6.58      -61.10     61.10 o 
  -9   9   2      100.92      102.25     31.69 o 
  -8   9   2       27.48       26.94     26.78 o 
  -7   9   2      260.91      191.17     38.85 o 
  -6   9   2       12.38       -9.89     27.98 o 
  -5   9   2        4.43       11.43     21.82 o 
  -4   9   2      949.46      949.42     56.17 o 
  -3   9   2     1559.00     1409.43     68.11 o 
  -2   9   2      338.58      374.74     30.08 o 
  -1   9   2     1654.94     1528.09     67.38 o 
   0   9   2      296.88      306.33     27.44 o 
   1   9   2      169.46      165.09     23.40 o 
   2   9   2      198.97      191.14     23.88 o 
   3   9   2      529.53      548.17    107.77 o 
   4   9   2       92.42       84.43     31.94 o 
   5   9   2      917.72      949.04     88.20 o 
   6   9   2        0.02       27.19     40.40 o 
   7   9   2        0.21      -48.55     48.55 o 
   8   9   2       39.96      129.69     64.00 o 
   9   9   2        3.33       97.73     52.60 o 
  -9  10   2      116.57      137.44     38.27 o 
  -8  10   2      153.85      140.52     42.04 o 
  -7  10   2      117.58       53.59     32.40 o 
  -6  10   2      224.35      113.99     54.73 o 
  -5  10   2      531.01      348.29     39.80 o 
  -4  10   2       19.56       13.73     19.55 o 
  -3  10   2      313.75      319.44     28.94 o 
  -2  10   2      193.29      221.22     25.95 o 
  -1  10   2      208.62      202.76     25.17 o 
   0  10   2      399.27      428.95     33.94 o 
   1  10   2        4.31       -1.82     17.31 o 
   2  10   2      333.50      409.42     57.09 o 
   3  10   2      151.64      154.86     36.91 o 
   4  10   2     1377.99     1571.86    145.21 o 
   5  10   2       46.52      106.08     33.41 o 
   6  10   2      136.97      118.47     36.79 o 
   7  10   2      179.45      182.10     62.47 o 
   8  10   2       22.35       73.78     60.41 o 
  -9  11   2       25.71      134.01     51.12 o 
  -8  11   2      137.76      121.64     52.51 o 
  -7  11   2       11.71      -23.16     28.98 o 
  -6  11   2       63.04       29.37     52.49 o 
  -5  11   2      205.20      153.73     31.88 o 
  -4  11   2      486.68      397.37     75.90 o 
  -3  11   2      149.46      122.03     23.10 o 
  -2  11   2        1.47       -4.76     18.46 o 
  -1  11   2       88.09       74.12     25.03 o 
   0  11   2       95.27       72.46     30.81 o 
   1  11   2        0.31       11.46     18.73 o 
   2  11   2      199.12      204.81     42.41 o 
   3  11   2      117.61      146.92     41.42 o 
   4  11   2       22.46       34.49     34.70 o 
   5  11   2        0.90       -5.08     32.88 o 
   6  11   2       52.57      106.95     54.86 o 
   7  11   2        0.25       62.95     58.09 o 
   8  11   2        8.03      -30.90     42.36 o 
  -8  12   2       71.30       83.45    124.98 o 
  -7  12   2       17.42       30.51     42.07 o 
  -6  12   2      135.52       65.05     34.23 o 
  -5  12   2        0.86       10.27     26.00 o 
  -4  12   2        9.52       49.76     25.02 o 
  -3  12   2       87.06       35.14     29.52 o 
  -2  12   2     1210.74     1234.75     61.59 o 
  -1  12   2       41.44       48.68     22.27 o 
   0  12   2       12.47       71.82     33.54 o 
   1  12   2      280.51      274.25     31.99 o 
   2  12   2       14.00       87.59     40.31 o 
   3  12   2      267.00      252.50     47.93 o 
   4  12   2       94.54       91.46     46.25 o 
   5  12   2        2.73      -29.54     40.08 o 
   6  12   2       44.74      117.65     56.60 o 
   7  12   2        2.38       95.70     39.63 o 
  -7  13   2       75.45      -54.63     69.05 o 
  -6  13   2        1.38      -29.62     33.98 o 
  -5  13   2      147.46      145.58     35.23 o 
  -4  13   2        0.26      -20.14     27.13 o 
  -3  13   2      231.66      195.86     36.44 o 
  -2  13   2       99.45       97.83     26.10 o 
  -1  13   2      726.27      610.98     43.33 o 
   0  13   2        4.07       40.69     23.36 o 
   1  13   2        7.82       -2.63     39.67 o 
   2  13   2      348.16      331.33     52.15 o 
   3  13   2       48.60       75.45     35.32 o 
   4  13   2        8.03        6.13     37.06 o 
   5  13   2        1.08       44.96     59.68 o 
   6  13   2       13.03       89.69     40.45 o 
  -6  14   2        9.02        2.37     63.07 o 
  -5  14   2       82.89      126.00     34.01 o 
  -4  14   2        0.38       18.72     31.38 o 
  -3  14   2       78.47       97.27     72.17 o 
  -2  14   2       46.85       18.00     24.36 o 
  -1  14   2       74.05       79.11     25.74 o 
   0  14   2       16.16       15.35     18.03 o 
   1  14   2      290.67      295.04     37.83 o 
   2  14   2        2.56       14.29     42.54 o 
   3  14   2       82.05       45.52     35.69 o 
   4  14   2        9.67       -7.84     38.60 o 
   5  14   2        8.47       12.25     68.71 o 
  -5  15   2       32.13      123.49     63.83 o 
  -4  15   2       28.34       71.41     50.34 o 
  -3  15   2        0.83       54.18     46.98 o 
  -2  15   2        0.03       39.44     53.84 o 
  -1  15   2       41.07       74.55     53.43 o 
   0  15   2        0.26       -3.27     33.20 o 
   1  15   2       13.59       19.92     35.02 o 
   2  15   2       35.04       23.57     43.02 o 
   3  15   2       23.29       -2.28     36.23 o 
   4  15   2        8.73      -97.79     97.79 o 
  -3  16   2       34.45       59.60     45.37 o 
  -2  16   2       31.42       52.60     39.70 o 
  -1  16   2       17.77       27.72     37.03 o 
   0  16   2       36.81       26.87     29.11 o 
   1  16   2       32.03       54.95     28.26 o 
   2  16   2        3.81      -28.56     33.60 o 
 -11   0   3      516.27      620.93     86.49 o 
  -9   0   3      228.00      296.43     54.85 o 
  -7   0   3     1509.64     1427.51    111.36 o 
  -5   0   3     2716.34     2429.53    115.14 o 
  -3   0   3     4955.41     4580.01    206.02 o 
  -1   0   3     7929.10     7968.58    348.35 o 
   1   0   3      894.52      732.18     55.89 o 
   3   0   3       10.90        2.67      9.81 o 
   5   0   3     3636.32     3513.75    164.32 o 
   7   0   3     1070.88     1118.26     65.93 o 
   9   0   3       29.00       57.88     33.22 o 
 -12   1   3       42.43       57.73     64.00 o 
 -11   1   3        0.21       -2.47     34.09 o 
 -10   1   3       54.17       84.79     32.00 o 
  -9   1   3      135.26      142.46     30.53 o 
  -8   1   3        8.45      -12.49     19.22 o 
  -7   1   3        1.55       -8.99     14.55 o 
  -6   1   3        3.22       -7.83      7.83 o 
  -5   1   3      725.08      721.17     25.99 o 
  -4   1   3     5964.60     5684.98    179.20 o 
  -3   1   3    15547.54    15929.79    492.61 o 
  -2   1   3      336.68      303.97     19.65 o 
  -1   1   3     6115.11     5778.77    255.40 o 
   0   1   3     2786.31     2409.95     77.40 o 
   1   1   3     4156.61     3814.33    120.81 o 
   2   1   3       13.37       11.33      9.70 o 
   3   1   3      497.18      454.71     17.72 o 
   4   1   3       81.29       90.73     11.86 o 
   5   1   3      149.54      166.21     15.98 o 
   6   1   3        0.88       10.96     12.42 o 
   7   1   3       21.99       12.97     17.29 o 
   8   1   3       51.82       28.55     18.21 o 
   9   1   3      133.25      165.55     25.72 o 
  10   1   3       16.10       68.92     60.70 o 
 -12   2   3       84.70      105.59     54.64 o 
 -11   2   3       20.71       20.28     35.17 o 
 -10   2   3       16.78       43.19     30.03 o 
  -9   2   3        0.31      -21.94     21.94 o 
  -8   2   3     2424.48     2365.10    122.78 o 
  -7   2   3      305.99      326.04     22.19 o 
  -6   2   3      191.52      237.94     17.77 o 
  -5   2   3      955.30      817.54     32.16 o 
  -4   2   3     2006.59     1854.36     62.53 o 
  -3   2   3      299.84      265.96     19.72 o 
  -2   2   3       47.35       58.76      8.09 o 
  -1   2   3     1754.29     1547.04     50.94 o 
   0   2   3       52.42       55.18      7.68 o 
   1   2   3     8526.25     8424.51    261.61 o 
   2   2   3     4473.91     4039.87    128.68 o 
   3   2   3        5.71        3.24      7.03 o 
   4   2   3     3062.52     3120.32    103.18 o 
   5   2   3      499.41      549.57     27.75 o 
   6   2   3        4.88        8.26     12.29 o 
   7   2   3       96.52      111.97     18.53 o 
   8   2   3      521.32      540.87     34.39 o 
   9   2   3       37.60        9.59     27.06 o 
  10   2   3        9.82      -32.02     36.17 o 
 -12   3   3       47.12      105.90     48.44 o 
 -11   3   3       29.87       69.67     37.61 o 
 -10   3   3        4.49      -25.08     31.91 o 
  -9   3   3       11.48       -3.15     24.06 o 
  -8   3   3      131.73      176.82     34.49 o 
  -7   3   3      136.22      160.70     17.92 o 
  -6   3   3       92.08       88.24     19.27 o 
  -5   3   3     1767.52     1592.66     55.77 o 
  -4   3   3     4948.67     5087.05    161.68 o 
  -3   3   3      480.48      640.95     33.62 o 
  -2   3   3       87.21      105.27     17.37 o 
  -1   3   3       64.93       71.38      9.23 o 
   0   3   3    10219.64    10098.75    312.88 o 
   1   3   3     1613.18     1500.61     50.36 o 
   2   3   3      636.11      597.48     27.97 o 
   3   3   3      596.62      502.36     28.02 o 
   4   3   3     1109.80     1164.03     52.19 o 
   5   3   3       41.91       48.19     13.09 o 
   6   3   3       26.29       32.04     13.52 o 
   7   3   3       80.53      114.48     18.24 o 
   8   3   3      414.71      463.18     32.00 o 
   9   3   3      149.81      121.04     29.95 o 
  10   3   3       25.59       22.41     38.04 o 
 -11   4   3       59.75       66.86     38.02 o 
 -10   4   3       95.51       88.30     40.34 o 
  -9   4   3      170.54      133.90     50.81 o 
  -8   4   3     1485.02     1461.58     67.37 o 
  -7   4   3       76.97       60.62     25.07 o 
  -6   4   3      750.14      673.32     37.95 o 
  -5   4   3      280.46      283.31     18.95 o 
  -4   4   3      204.09      268.84     22.97 o 
  -3   4   3       59.40       73.88     10.72 o 
  -2   4   3      678.61      817.03     65.55 o 
  -1   4   3     1129.45     1280.40     68.80 o 
   0   4   3     1342.20     1341.88     54.13 o 
   1   4   3     2343.52     2127.20     70.08 o 
   2   4   3     2630.49     2518.57     81.95 o 
   3   4   3     8445.16     8482.05    306.36 o 
   4   4   3     1709.79     1672.68     71.30 o 
   5   4   3      262.07      243.78     25.11 o 
   6   4   3       13.46       19.77     14.02 o 
   7   4   3      234.83      260.77     30.53 o 
   8   4   3      520.56      529.49     47.26 o 
   9   4   3        9.98      -40.96     53.75 o 
  10   4   3       31.86      -15.27     39.40 o 
 -11   5   3       56.14       98.95     40.96 o 
 -10   5   3      166.63      164.03     39.39 o 
  -9   5   3       20.80       40.43     29.71 o 
  -8   5   3       17.29       45.51     38.29 o 
  -7   5   3     1046.15     1151.12     56.16 o 
  -6   5   3       88.38       75.18     27.83 o 
  -5   5   3      832.32      785.65     41.13 o 
  -4   5   3      354.50      454.08     29.56 o 
  -3   5   3     2240.69     2420.28     80.92 o 
  -2   5   3     1158.64     1345.49     48.29 o 
  -1   5   3     3085.11     3528.91    132.09 o 
   0   5   3     2068.25     2115.58    106.36 o 
   1   5   3      349.25      367.65     23.18 o 
   2   5   3     3606.83     3427.21    110.15 o 
   3   5   3      522.22      504.48     23.67 o 
   4   5   3        3.78      -19.47     19.47 o 
   5   5   3       60.25       82.71     20.12 o 
   6   5   3      152.18      147.54     24.86 o 
   7   5   3      129.22      188.62     26.56 o 
   8   5   3      128.10      101.05     29.39 o 
   9   5   3      316.59      244.00     44.07 o 
  10   5   3        4.94       -5.86     41.90 o 
 -11   6   3      117.88      103.22     68.56 o 
 -10   6   3        6.82       -0.26     33.84 o 
  -9   6   3      217.43      188.72     51.40 o 
  -8   6   3        0.80       38.81     27.15 o 
  -7   6   3       74.74       88.80     22.67 o 
  -6   6   3     1124.88     1081.06     96.73 o 
  -5   6   3      432.03      439.02     32.23 o 
  -4   6   3        1.68       -3.46     11.13 o 
  -3   6   3      911.28     1131.50     47.49 o 
  -2   6   3      692.35      848.24     39.66 o 
  -1   6   3     2343.97     2596.11    100.83 o 
   0   6   3        4.01       14.61     12.71 o 
   1   6   3     5587.69     6348.66    233.47 o 
   2   6   3        3.42       -2.07     11.30 o 
   3   6   3     1273.09     1250.34     54.99 o 
   4   6   3      204.94      179.07     21.37 o 
   5   6   3      401.82      457.78     50.54 o 
   6   6   3       49.28       44.36     21.08 o 
   7   6   3      115.81       57.65     38.15 o 
   8   6   3        0.13      -34.17     34.17 o 
   9   6   3        4.34        3.73     38.89 o 
  10   6   3       18.32       20.90     73.26 o 
 -11   7   3       64.39      -15.57     67.94 o 
 -10   7   3       31.26        3.16     40.87 o 
  -9   7   3      185.40      161.20     54.52 o 
  -8   7   3       10.64       33.97     36.44 o 
  -7   7   3     1537.49     1584.87     73.89 o 
  -6   7   3       21.88        2.22     19.27 o 
  -5   7   3       23.77       20.88     18.01 o 
  -4   7   3     2991.07     3215.02    146.09 o 
  -3   7   3      865.05     1026.23     77.51 o 
  -2   7   3       56.25       73.37     15.52 o 
  -1   7   3     2203.97     2344.67    126.61 o 
   0   7   3      993.66     1056.68     49.21 o 
   1   7   3        0.47       27.63     13.26 o 
   2   7   3      563.94      604.61     35.33 o 
   3   7   3      604.35      707.69     80.36 o 
   4   7   3      158.58      177.10     30.42 o 
   5   7   3        1.56      -11.34     18.07 o 
   6   7   3       69.04       68.26     24.48 o 
   7   7   3      132.21      177.55     37.35 o 
   8   7   3      139.37       90.29     39.89 o 
   9   7   3      113.06       97.81     43.16 o 
  10   7   3        0.08       -0.11     37.76 o 
 -10   8   3        0.95       21.47     61.74 o 
  -9   8   3       88.54       43.18     33.84 o 
  -8   8   3      396.32      344.07     77.19 o 
  -7   8   3        0.65       -1.36     21.81 o 
  -6   8   3        4.66       31.41     20.17 o 
  -5   8   3       12.34      -17.36     17.36 o 
  -4   8   3     1023.55     1059.21    180.43 o 
  -3   8   3      249.84      260.03     25.14 o 
  -2   8   3     1007.37     1069.94     50.62 o 
  -1   8   3      978.41      982.67     73.69 o 
   0   8   3      204.95      209.44     30.86 o 
   1   8   3       67.73       72.76     28.99 o 
   2   8   3      429.75      540.16     42.36 o 
   3   8   3       34.43       24.68     25.36 o 
   4   8   3      925.52      990.44     64.26 o 
   5   8   3        1.00        6.28     46.26 o 
   6   8   3       85.79      100.23     32.49 o 
   7   8   3        1.59       12.92     28.17 o 
   8   8   3       79.14       85.95     60.31 o 
   9   8   3       16.79      -24.31     41.40 o 
 -10   9   3       11.67       11.54     39.96 o 
  -9   9   3       99.90      129.07     50.29 o 
  -8   9   3       35.76       38.09     47.09 o 
  -7   9   3       24.60       29.84     29.62 o 
  -6   9   3      675.76      537.32     52.35 o 
  -5   9   3       11.10       -4.50     21.93 o 
  -4   9   3      395.59      431.19     40.91 o 
  -3   9   3     1153.36     1185.39     55.78 o 
  -2   9   3      171.10      191.98     23.65 o 
  -1   9   3        4.99      -22.26     22.26 o 
   0   9   3       35.74       49.55     18.61 o 
   1   9   3      178.89      218.06     26.05 o 
   2   9   3        3.63       -3.38     17.15 o 
   3   9   3       90.58      104.19     33.61 o 
   4   9   3      813.10      763.40    153.60 o 
   5   9   3       21.99        7.81     26.69 o 
   6   9   3      512.17      408.87     80.89 o 
   7   9   3       50.57       73.74     39.81 o 
   8   9   3        5.57        0.12     59.60 o 
   9   9   3       14.57       19.56     49.47 o 
  -9  10   3       49.14       77.69     51.78 o 
  -8  10   3       14.97       19.42     28.65 o 
  -7  10   3      155.03       99.51     32.88 o 
  -6  10   3        6.72      -24.84     27.11 o 
  -5  10   3      252.91      170.67     31.15 o 
  -4  10   3      403.44      348.51     39.22 o 
  -3  10   3       17.43       47.92     22.37 o 
  -2  10   3      437.72      399.81     32.68 o 
  -1  10   3       30.12       61.14     20.56 o 
   0  10   3      236.84      283.56     43.23 o 
   1  10   3       77.80      116.68     22.82 o 
   2  10   3      375.41      431.62     51.47 o 
   3  10   3       98.10       72.91     35.94 o 
   4  10   3      202.08      238.43     42.83 o 
   5  10   3      300.02      303.47     45.20 o 
   6  10   3       56.32       46.83     35.33 o 
   7  10   3        6.12       71.46     59.60 o 
   8  10   3       11.81       42.01     52.13 o 
  -9  11   3       87.52      108.64     68.64 o 
  -8  11   3       30.32       44.27     39.11 o 
  -7  11   3       50.95       58.64     32.47 o 
  -6  11   3      101.01       85.48     31.98 o 
  -5  11   3        0.94        0.74     35.61 o 
  -4  11   3        7.31       25.74     24.87 o 
  -3  11   3       69.88      104.66     29.25 o 
  -2  11   3        0.37       27.42     20.02 o 
  -1  11   3      921.34      934.16    105.34 o 
   0  11   3     1003.40     1059.73     57.52 o 
   1  11   3        2.08       10.43     24.13 o 
   2  11   3       19.17       37.49     40.27 o 
   3  11   3      508.33      519.31    147.00 o 
   4  11   3       64.21       63.69     39.12 o 
   5  11   3      128.28      149.72     41.37 o 
   6  11   3      107.99       96.95     38.65 o 
   7  11   3        1.56      -14.47     55.26 o 
  -8  12   3      104.71       77.65     36.87 o 
  -7  12   3        4.60      -21.48     32.50 o 
  -6  12   3       25.48      -36.03     63.36 o 
  -5  12   3       83.91       75.11     30.27 o 
  -4  12   3      140.76      108.19     46.81 o 
  -3  12   3      106.36      129.75     32.82 o 
  -2  12   3      255.59      234.75     30.90 o 
  -1  12   3      222.10      192.49     30.53 o 
   0  12   3      148.72      171.74     31.34 o 
   1  12   3      252.72      240.40     34.62 o 
   2  12   3        0.12       32.12     41.72 o 
   3  12   3        4.87      -34.18     68.80 o 
   4  12   3      120.85      103.32     42.01 o 
   5  12   3        4.93       30.70     41.52 o 
   6  12   3        5.24       80.83     55.95 o 
  -7  13   3      157.41      163.76     41.36 o 
  -6  13   3       26.01       30.20     33.19 o 
  -5  13   3       37.29        2.75     29.60 o 
  -4  13   3       22.69       47.85     31.27 o 
  -3  13   3       14.91       66.51     29.06 o 
  -2  13   3      199.78      165.19     35.04 o 
  -1  13   3      116.42      102.86     39.96 o 
   0  13   3      221.86      209.75     33.08 o 
   1  13   3       11.36       29.52     44.75 o 
   2  13   3      265.92      197.04     96.15 o 
   3  13   3      286.13      177.85     49.62 o 
   4  13   3        6.42       13.44     53.90 o 
   5  13   3       28.40       74.01     43.66 o 
  -6  14   3      153.22      145.02     64.84 o 
  -5  14   3        4.88      -35.04     35.99 o 
  -4  14   3       37.44       42.83     33.74 o 
  -3  14   3       23.51       30.91     31.78 o 
  -2  14   3      113.85      127.90     40.84 o 
  -1  14   3       70.34       92.49     30.26 o 
   0  14   3       16.99       47.68     38.63 o 
   1  14   3       42.85      -37.42     55.61 o 
   2  14   3       26.68       18.63     45.53 o 
   3  14   3       12.21       67.25     47.98 o 
   4  14   3       43.04       74.21     46.67 o 
  -5  15   3        4.06       10.30     56.41 o 
  -4  15   3        7.55       24.65     46.06 o 
  -3  15   3        6.86        8.88     29.03 o 
  -2  15   3       28.66       -1.50     31.93 o 
  -1  15   3      138.54      147.25     38.93 o 
   0  15   3      192.66      187.79     52.91 o 
   1  15   3       24.46       78.90     47.61 o 
   2  15   3      184.54      134.06     40.88 o 
   3  15   3        2.01      -26.22     76.33 o 
   4  15   3        8.12      -53.29     53.29 o 
  -3  16   3       30.49       40.39     46.99 o 
  -2  16   3       59.73      -39.18     39.18 o 
  -1  16   3       32.46       33.56     42.30 o 
   0  16   3        0.00       16.53     69.98 o 
   1  16   3       36.99       27.56     55.29 o 
   2  16   3       44.25       10.30     60.59 o 
 -12   0   4      132.67      180.32     69.00 o 
 -10   0   4       15.46       14.87     38.13 o 
  -8   0   4      770.09      832.89     79.68 o 
  -6   0   4      405.56      384.67     39.62 o 
  -4   0   4    13063.49    13107.63    579.46 o 
  -2   0   4       17.01       45.60     16.49 o 
   0   0   4     1251.61     1254.54     61.41 o 
   2   0   4     3778.92     3364.28    153.46 o 
   4   0   4     4845.93     4908.31    224.18 o 
   6   0   4      112.12      107.45     40.99 o 
   8   0   4      196.45      222.14     59.99 o 
  10   0   4       88.32       35.94     61.58 o 
 -12   1   4      128.58       87.67     46.01 o 
 -11   1   4      153.62      222.56     45.19 o 
 -10   1   4       96.97      123.48     32.47 o 
  -9   1   4        6.98       14.39     26.10 o 
  -8   1   4       33.06       33.78     22.86 o 
  -7   1   4        0.40        3.04     13.86 o 
  -6   1   4     1032.18      990.30     34.64 o 
  -5   1   4       23.07       10.33      7.69 o 
  -4   1   4     1893.77     1528.19     61.56 o 
  -3   1   4     4008.69     3660.47    116.47 o 
  -2   1   4      326.21      285.05     15.57 o 
  -1   1   4     2199.34     2206.30     74.83 o 
   0   1   4     5077.69     4297.47    135.89 o 
   1   1   4     1139.74      986.38     35.58 o 
   2   1   4      239.37      286.43     16.09 o 
   3   1   4       16.42        1.84      6.36 o 
   4   1   4     1056.35     1092.19     41.91 o 
   5   1   4        2.14       13.97     11.69 o 
   6   1   4       20.53       20.77     14.06 o 
   7   1   4       72.89       70.49     17.73 o 
   8   1   4       34.95      -15.17     21.74 o 
   9   1   4      123.58      167.11     43.78 o 
  10   1   4       28.34       20.22     42.32 o 
 -12   2   4       53.50       93.86     53.85 o 
 -11   2   4      266.77      235.92     43.59 o 
 -10   2   4       45.56       24.79     28.71 o 
  -9   2   4      300.03      370.06     54.08 o 
  -8   2   4        0.32       12.48     21.10 o 
  -7   2   4     2189.78     2035.52     84.87 o 
  -6   2   4      213.64      221.31     26.55 o 
  -5   2   4      917.83      819.04     39.97 o 
  -4   2   4      421.08      380.21     20.00 o 
  -3   2   4     1354.09     1215.05     42.57 o 
  -2   2   4      292.74      285.39     15.02 o 
  -1   2   4      597.27      559.67     20.41 o 
   0   2   4        6.94       -2.22      6.38 o 
   1   2   4      576.01      605.90     24.44 o 
   2   2   4     1071.53      966.17     35.94 o 
   3   2   4      545.97      479.06     19.35 o 
   4   2   4     2580.11     2738.82     81.70 o 
   5   2   4     1484.75     1531.37     56.68 o 
   6   2   4       76.27       83.74     16.52 o 
   7   2   4      180.95      186.47     27.01 o 
   8   2   4       19.38       10.40     23.59 o 
   9   2   4      258.81      243.52     45.87 o 
  10   2   4       11.55        1.79     62.78 o 
 -12   3   4        2.45      -16.80     47.24 o 
 -11   3   4       92.60      114.73     39.29 o 
 -10   3   4       21.52      -26.41     26.41 o 
  -9   3   4      528.12      542.71     57.90 o 
  -8   3   4      102.43       73.91     25.40 o 
  -7   3   4      769.29      869.07     54.91 o 
  -6   3   4      146.37      161.73     23.72 o 
  -5   3   4      290.21      295.56     29.97 o 
  -4   3   4      501.89      546.08     24.35 o 
  -3   3   4     9166.94    11153.35    465.50 o 
  -2   3   4      651.91      597.97     25.46 o 
  -1   3   4     1676.72     1512.28     45.78 o 
   0   3   4     4966.11     4664.57    130.89 o 
   1   3   4     3596.32     3251.89    104.99 o 
   2   3   4      882.61      892.41     39.29 o 
   3   3   4     7847.43     7775.30    245.02 o 
   4   3   4       51.59       48.92     12.16 o 
   5   3   4      185.26      192.65     18.18 o 
   6   3   4      181.58      197.91     19.85 o 
   7   3   4      269.02      287.48     31.35 o 
   8   3   4        0.31        1.88     24.54 o 
   9   3   4      131.39      130.92     41.23 o 
  10   3   4       12.45      -62.38     62.38 o 
 -11   4   4       76.85       59.92     36.25 o 
 -10   4   4      133.71      103.49     35.64 o 
  -9   4   4      175.40      197.95     35.71 o 
  -8   4   4     4425.07     4614.98    179.20 o 
  -7   4   4     1243.94     1164.17     55.50 o 
  -6   4   4      104.41       76.58     19.46 o 
  -5   4   4     2236.06     2270.09     85.08 o 
  -4   4   4     1135.33     1330.54     94.53 o 
  -3   4   4      104.31      136.65     13.37 o 
  -2   4   4      532.51      661.29     32.55 o 
  -1   4   4     7395.08     7993.99    250.02 o 
   0   4   4       13.78       14.07      8.30 o 
   1   4   4     1614.67     1415.22     49.55 o 
   2   4   4     2822.67     2964.95    112.64 o 
   3   4   4     1327.50     1360.53     56.86 o 
   4   4   4     1813.93     1919.12     80.71 o 
   5   4   4      698.52      705.78     34.21 o 
   6   4   4      678.81      734.73     56.60 o 
   7   4   4       84.50       66.39     24.55 o 
   8   4   4      305.93      275.49     40.89 o 
   9   4   4       46.70       56.12     29.37 o 
  10   4   4       18.29       19.21     63.65 o 
 -11   5   4        7.84      -31.98     33.96 o 
 -10   5   4       54.35        2.64     33.34 o 
  -9   5   4       69.72       91.87     25.70 o 
  -8   5   4       16.58       17.67     34.86 o 
  -7   5   4      478.79      524.44     38.30 o 
  -6   5   4      240.13      286.30     28.41 o 
  -5   5   4        7.73        3.28     13.56 o 
  -4   5   4     1162.17     1537.07     61.93 o 
  -3   5   4      176.76      254.61     20.01 o 
  -2   5   4     2797.20     3191.28     98.33 o 
  -1   5   4      554.07      684.95     33.66 o 
   0   5   4    12795.89    13507.74    484.23 o 
   1   5   4        5.01        2.60     12.29 o 
   2   5   4        0.30        8.10      9.79 o 
   3   5   4       22.87       38.96     11.06 o 
   4   5   4     1056.35     1088.62     92.53 o 
   5   5   4       34.79       20.42     20.27 o 
   6   5   4       76.93       96.58     37.62 o 
   7   5   4      120.47      122.56     28.59 o 
   8   5   4        0.10      -36.87     38.92 o 
   9   5   4       27.38        4.83     60.70 o 
  10   5   4        1.89        2.20     49.18 o 
 -11   6   4        1.09      -37.94     45.22 o 
 -10   6   4      186.70      229.97     68.79 o 
  -9   6   4      108.96       79.19     31.65 o 
  -8   6   4      455.98      401.58     44.70 o 
  -7   6   4      128.37      154.06     25.32 o 
  -6   6   4      692.33      729.56     76.20 o 
  -5   6   4      392.03      460.36     37.52 o 
  -4   6   4     2277.66     2744.58    109.03 o 
  -3   6   4      297.00      396.53     23.53 o 
  -2   6   4     1050.99     1203.43     53.26 o 
  -1   6   4     1762.27     1817.73    118.10 o 
   0   6   4      102.98      123.35     17.41 o 
   1   6   4      445.94      485.66     29.94 o 
   2   6   4       89.94       93.41     15.30 o 
   3   6   4        0.02       26.29     14.83 o 
   4   6   4      520.31      581.88     37.44 o 
   5   6   4      239.49      255.48     27.90 o 
   6   6   4      188.37      140.73     35.45 o 
   7   6   4       23.40       24.64     26.23 o 
   8   6   4      231.97      198.84     37.87 o 
   9   6   4       16.57        6.17     37.69 o 
  10   6   4       23.00       57.63     54.10 o 
 -11   7   4        2.44       33.44     46.88 o 
 -10   7   4       56.96       67.53     43.64 o 
  -9   7   4       55.54       10.91     30.63 o 
  -8   7   4      160.32      191.23     37.30 o 
  -7   7   4      122.35      138.76     26.85 o 
  -6   7   4      395.91      436.62     57.51 o 
  -5   7   4      338.81      413.67     34.47 o 
  -4   7   4       31.74       33.51     18.33 o 
  -3   7   4     3086.68     3576.34    137.41 o 
  -2   7   4     1451.43     1749.39     73.91 o 
  -1   7   4     2731.94     3195.43    188.78 o 
   0   7   4     1846.43     2065.77     85.16 o 
   1   7   4     1020.95     1151.95     53.36 o 
   2   7   4       66.70       41.64     16.23 o 
   3   7   4      165.52      237.06     33.05 o 
   4   7   4      234.21      226.01     26.43 o 
   5   7   4       37.62       55.68     23.41 o 
   6   7   4      493.26      582.82     50.19 o 
   7   7   4        0.08       40.52     30.79 o 
   8   7   4        1.16       23.51     45.48 o 
   9   7   4        7.86      -10.88     39.48 o 
 -10   8   4        6.18       -6.89     34.70 o 
  -9   8   4       40.65       64.84     41.23 o 
  -8   8   4        4.96       -2.32     24.61 o 
  -7   8   4     1241.93     1272.04     65.41 o 
  -6   8   4      584.01      518.45     57.50 o 
  -5   8   4      758.28      888.32     48.76 o 
  -4   8   4      429.14      492.98     42.66 o 
  -3   8   4      133.13      230.89     42.17 o 
  -2   8   4      800.68      877.70     45.67 o 
  -1   8   4        6.07      -12.67     16.51 o 
   0   8   4      109.38      146.16     22.88 o 
   1   8   4        1.03       17.00     17.19 o 
   2   8   4      116.71      107.05     19.99 o 
   3   8   4      133.42      144.67     31.80 o 
   4   8   4      109.29      181.95     39.37 o 
   5   8   4      546.92      669.70    192.49 o 
   6   8   4       32.93       30.73     25.33 o 
   7   8   4      175.89      301.69     46.63 o 
   8   8   4        0.53       -4.17     59.19 o 
   9   8   4       42.19       59.03     46.18 o 
 -10   9   4        3.67       10.56     39.44 o 
  -9   9   4        2.78      -27.87     34.22 o 
  -8   9   4        0.86       -1.71     26.12 o 
  -7   9   4       32.43       13.77     31.56 o 
  -6   9   4       36.92       49.51     24.00 o 
  -5   9   4        0.73       -5.89     20.41 o 
  -4   9   4      112.43      171.11     37.34 o 
  -3   9   4     1033.09     1282.34     74.32 o 
  -2   9   4       91.12      104.80     23.14 o 
  -1   9   4       36.31       29.03     18.68 o 
   0   9   4       28.23       42.00     20.55 o 
   1   9   4       48.03       53.14     28.59 o 
   2   9   4      148.44      205.43     39.77 o 
   3   9   4      952.89     1132.45    100.53 o 
   4   9   4        0.08      -29.22     29.22 o 
   5   9   4       29.81        0.66     34.14 o 
   6   9   4       14.99       11.03     34.09 o 
   7   9   4        0.29       30.67     40.56 o 
   8   9   4        1.32       61.10     59.02 o 
  -9  10   4       19.06        4.04     39.02 o 
  -8  10   4      288.44      248.89     52.38 o 
  -7  10   4       17.67       -0.52     25.75 o 
  -6  10   4       21.02       -6.68     37.24 o 
  -5  10   4      530.07      441.60     45.23 o 
  -4  10   4      219.74      205.26     33.16 o 
  -3  10   4      138.71      155.71     31.00 o 
  -2  10   4        1.32       -0.07     21.00 o 
  -1  10   4      808.80     1031.00     69.62 o 
   0  10   4      212.02      222.84     30.60 o 
   1  10   4       12.00       22.87     24.04 o 
   2  10   4      323.26      375.26     50.64 o 
   3  10   4      246.35      231.05     44.05 o 
   4  10   4      343.94      340.19     47.80 o 
   5  10   4       20.86        3.62     35.47 o 
   6  10   4        1.79      -33.97     33.97 o 
   7  10   4        3.37      -19.27     42.25 o 
  -9  11   4       17.35       33.27     55.78 o 
  -8  11   4        1.50       15.39     35.20 o 
  -7  11   4       11.67       -7.86     31.15 o 
  -6  11   4      273.36      143.76     36.12 o 
  -5  11   4      215.14      179.32     99.84 o 
  -4  11   4      248.83      242.83     37.68 o 
  -3  11   4       10.09       -5.47     26.17 o 
  -2  11   4      339.97      296.05     33.63 o 
  -1  11   4        5.40       21.31     38.49 o 
   0  11   4     2284.41     2780.26    144.21 o 
   1  11   4      286.90      281.99     47.11 o 
   2  11   4        7.02       60.74     87.23 o 
   3  11   4       28.91      -17.00     38.89 o 
   4  11   4       68.59       76.97     48.15 o 
   5  11   4      137.74      136.55     42.85 o 
   6  11   4       41.77       28.31     43.34 o 
   7  11   4       14.17       26.21     39.41 o 
  -8  12   4       12.17       61.14     32.75 o 
  -7  12   4        5.77      -18.72     35.90 o 
  -6  12   4      126.44       27.52     32.03 o 
  -5  12   4      161.66      115.07     33.51 o 
  -4  12   4      165.51      135.69     35.43 o 
  -3  12   4       35.68       41.98     38.08 o 
  -2  12   4      535.31      510.87     51.83 o 
  -1  12   4      353.40      310.97     37.59 o 
   0  12   4       32.19       14.79     27.55 o 
   1  12   4       87.68      124.77     45.57 o 
   2  12   4      338.30      285.96     52.66 o 
   3  12   4        9.03      -37.80     39.81 o 
   4  12   4        8.87       16.27     44.84 o 
   5  12   4       97.54      114.46     46.50 o 
   6  12   4       17.27        8.38     64.52 o 
  -7  13   4      109.57       24.33     33.63 o 
  -6  13   4      104.33       -4.74     31.69 o 
  -5  13   4        0.33       40.85     32.52 o 
  -4  13   4        1.17       21.45     31.77 o 
  -3  13   4      193.42      159.90     37.39 o 
  -2  13   4       71.89       52.31     31.05 o 
  -1  13   4       78.41       73.97     33.86 o 
   0  13   4       25.60       31.73     39.84 o 
   1  13   4       16.52       24.44     43.67 o 
   2  13   4        9.43       67.79     60.67 o 
   3  13   4       16.23        3.65     45.46 o 
   4  13   4        1.85       27.52     61.16 o 
   5  13   4       41.51       19.66     45.18 o 
  -6  14   4        4.48      -39.92     55.95 o 
  -5  14   4       46.29       36.09     30.98 o 
  -4  14   4       11.19      -15.80     42.44 o 
  -3  14   4        0.03        7.76     31.79 o 
  -2  14   4       16.72       10.96     31.92 o 
  -1  14   4      345.62      354.24     51.86 o 
   0  14   4       17.80       39.67     88.56 o 
   1  14   4      152.93       78.55     48.87 o 
   2  14   4       17.39       33.09    102.77 o 
   3  14   4       11.48       87.72     52.53 o 
   4  14   4        2.93       46.16     60.84 o 
   5  14   4       50.28      -29.28     55.09 o 
  -4  15   4       25.98       54.05     51.38 o 
  -3  15   4       36.91       -6.19     42.36 o 
  -2  15   4        6.18       17.21     38.97 o 
  -1  15   4        1.42        0.38     33.86 o 
   0  15   4       82.05      191.25     51.66 o 
   1  15   4        0.16       -2.89     51.58 o 
   2  15   4        1.41       13.64     60.64 o 
  -2  16   4       65.59       39.01     50.87 o 
   1  16   4       32.97       82.40     68.86 o 
 -11   0   5       58.76       78.88     53.30 o 
  -9   0   5      298.96      269.22     54.05 o 
  -7   0   5     3288.87     3075.03    148.12 o 
  -5   0   5     4208.93     3909.52    181.32 o 
  -3   0   5      421.07      346.75     46.16 o 
  -1   0   5       83.10       95.36     24.73 o 
   1   0   5       48.25       49.84     28.91 o 
   3   0   5       36.78       35.66     11.79 o 
   5   0   5     1458.46     1747.06    131.48 o 
   7   0   5       78.88      135.67     49.66 o 
   9   0   5      386.53      248.71     69.71 o 
 -12   1   5      129.25       89.03     43.88 o 
 -11   1   5       63.67       46.04     39.67 o 
 -10   1   5        0.67        4.81     27.61 o 
  -9   1   5       74.10       34.34     26.86 o 
  -8   1   5       31.22       26.25     22.04 o 
  -7   1   5      200.57      199.48     19.47 o 
  -6   1   5       12.67      -10.42     10.42 o 
  -5   1   5       28.11       24.41     10.46 o 
  -4   1   5      284.06      277.94     22.90 o 
  -3   1   5      909.94      770.59     38.07 o 
  -2   1   5     1452.29     1248.79     43.27 o 
  -1   1   5      993.51      931.14     34.03 o 
   0   1   5     4547.27     4042.30    129.05 o 
   1   1   5     8271.19     7602.61    238.42 o 
   2   1   5      132.31      135.03     12.78 o 
   3   1   5     3018.21     2808.76     93.64 o 
   4   1   5      887.60      956.14     38.52 o 
   5   1   5      218.01      232.48     25.52 o 
   6   1   5       28.42        7.96     19.39 o 
   7   1   5       12.27        6.32     28.19 o 
   8   1   5        8.81       17.94     34.37 o 
   9   1   5        5.19      -15.65     37.55 o 
  10   1   5       53.95      -26.45     43.41 o 
 -12   2   5        2.64      -30.62     37.65 o 
 -11   2   5        8.98       21.05     37.44 o 
 -10   2   5      110.25      117.89     33.84 o 
  -9   2   5       74.04       86.99     27.22 o 
  -8   2   5      704.76      724.51     41.72 o 
  -7   2   5      384.66      422.52     30.96 o 
  -6   2   5      102.44      109.55     27.88 o 
  -5   2   5     2120.90     1852.03     64.62 o 
  -4   2   5     5050.15     4595.98    147.16 o 
  -3   2   5      721.29      630.44     26.01 o 
  -2   2   5     4164.82     4045.24    129.16 o 
  -1   2   5       41.02       49.52      6.84 o 
   0   2   5      793.57      712.33     28.24 o 
   1   2   5      592.36      529.82     23.51 o 
   2   2   5       18.56       18.25      8.91 o 
   3   2   5      170.93      175.76     13.39 o 
   4   2   5      372.41      422.17     20.42 o 
   5   2   5        1.59      -16.11     16.11 o 
   6   2   5      143.25      119.76     24.42 o 
   7   2   5        0.88      -31.88     31.88 o 
   8   2   5      513.49      431.29     51.66 o 
   9   2   5       58.39       24.06     38.79 o 
  10   2   5        0.09       -3.18     42.87 o 
 -11   3   5      104.24       33.46     34.15 o 
 -10   3   5       20.35      -25.41     25.41 o 
  -9   3   5       50.98       50.16     45.05 o 
  -8   3   5      252.47      243.78     29.73 o 
  -7   3   5        0.15      -12.27     20.23 o 
  -6   3   5       20.38       15.65     11.96 o 
  -5   3   5        4.05        8.98      9.54 o 
  -4   3   5      243.88      247.68     17.55 o 
  -3   3   5     1701.29     1655.39     57.37 o 
  -2   3   5     3498.46     3067.35     99.98 o 
  -1   3   5     2891.11     2562.20     75.20 o 
   0   3   5     7513.68     6970.70    194.00 o 
   1   3   5        4.18        0.50      8.37 o 
   2   3   5      233.75      274.58     24.43 o 
   3   3   5      237.50      266.08     16.27 o 
   4   3   5     1461.89     1488.82     65.90 o 
   5   3   5      553.11      574.93     58.50 o 
   6   3   5        1.44        8.78     21.08 o 
   7   3   5        0.10      -24.31     24.64 o 
   8   3   5       19.25      -14.45     34.78 o 
   9   3   5       11.09       21.71     38.74 o 
  10   3   5       11.34      -43.93     46.93 o 
 -11   4   5        2.43      -29.05     40.33 o 
 -10   4   5      226.74      167.60     38.46 o 
  -9   4   5        0.13       19.91     26.52 o 
  -8   4   5      618.55      663.52     50.94 o 
  -7   4   5      638.77      647.48     76.09 o 
  -6   4   5      401.27      470.90     56.61 o 
  -5   4   5      150.39      153.24     24.56 o 
  -4   4   5     1586.91     1913.39     66.83 o 
  -3   4   5     3110.33     3442.80    112.75 o 
  -2   4   5      391.45      533.28     26.14 o 
  -1   4   5        5.34       42.35     10.60 o 
   0   4   5      549.87      585.98     24.07 o 
   1   4   5      274.52      284.34     18.57 o 
   2   4   5       62.89       75.69     20.29 o 
   3   4   5      918.76      889.61     59.09 o 
   4   4   5       12.56        9.05     21.79 o 
   5   4   5      200.52      288.67     29.86 o 
   6   4   5      173.79      196.94     28.74 o 
   7   4   5      182.52      175.33     30.02 o 
   8   4   5      130.24      153.87     39.56 o 
   9   4   5        2.65      -16.14     36.11 o 
  10   4   5        3.41       86.79     49.99 o 
 -11   5   5      288.18      239.85     49.94 o 
 -10   5   5      136.54      166.78     40.77 o 
  -9   5   5      817.90      756.44     58.62 o 
  -8   5   5        1.75       12.42     25.87 o 
  -7   5   5       18.62       16.75     33.71 o 
  -6   5   5     1113.71     1214.28     58.19 o 
  -5   5   5        1.16        1.07     13.63 o 
  -4   5   5     1149.30     1382.07     51.89 o 
  -3   5   5     1590.95     1853.25     66.10 o 
  -2   5   5     1342.67     1386.92     58.88 o 
  -1   5   5      970.59      844.65     34.24 o 
   0   5   5      716.68      672.41     33.75 o 
   1   5   5     2471.42     2272.16     76.75 o 
   2   5   5     1043.03      946.54     37.66 o 
   3   5   5       21.03       37.38     19.71 o 
   4   5   5      345.36      428.48     47.01 o 
   5   5   5      133.77      134.58     33.96 o 
   6   5   5       86.94       55.47     24.12 o 
   7   5   5       64.21       96.81     29.35 o 
   8   5   5        0.04        8.30     34.13 o 
   9   5   5       19.87       35.82     40.50 o 
 -11   6   5       91.49      100.83     52.67 o 
 -10   6   5       21.41       42.72     39.02 o 
  -9   6   5       56.82        5.32     29.92 o 
  -8   6   5      204.72      237.36     61.24 o 
  -7   6   5      777.98      770.73     47.08 o 
  -6   6   5       20.51       -6.27     19.00 o 
  -5   6   5      579.62      677.13     33.13 o 
  -4   6   5      505.36      654.06     31.77 o 
  -3   6   5      790.15      889.73     40.31 o 
  -2   6   5      193.71      208.31     21.90 o 
  -1   6   5     3709.71     3758.01    229.28 o 
   0   6   5      103.63      134.85     19.04 o 
   1   6   5      337.03      391.52     27.96 o 
   2   6   5       22.08       38.78     13.28 o 
   3   6   5      381.46      393.87     30.23 o 
   4   6   5     1337.86     1250.66     58.25 o 
   5   6   5     1147.42     1332.96     62.82 o 
   6   6   5      167.43      165.44     34.83 o 
   7   6   5      145.63      191.92     39.18 o 
   8   6   5       30.75       37.87     31.33 o 
   9   6   5       40.16       37.29     38.95 o 
 -10   7   5       28.43      -29.22     54.57 o 
  -9   7   5      166.42      131.32     37.60 o 
  -8   7   5        6.52       -2.84     27.91 o 
  -7   7   5        0.30      -21.48     21.48 o 
  -6   7   5       39.57       13.57     21.37 o 
  -5   7   5      262.70      291.77     29.46 o 
  -4   7   5      126.47      162.00     23.98 o 
  -3   7   5      677.12      901.88     94.76 o 
  -2   7   5       51.87       45.02     17.10 o 
  -1   7   5       40.51       69.74     18.93 o 
   0   7   5     1158.48     1256.51     58.18 o 
   1   7   5       61.81       58.64     38.59 o 
   2   7   5       66.43      100.49     24.98 o 
   3   7   5        9.99       -5.31     24.39 o 
   4   7   5      241.08      268.32     30.34 o 
   5   7   5      195.08      223.21     29.73 o 
   6   7   5       46.49       40.15     31.67 o 
   7   7   5      291.36      470.95    127.03 o 
   8   7   5        8.30       91.20     93.47 o 
   9   7   5        4.05       62.14     52.83 o 
 -10   8   5        1.38      -40.38     41.31 o 
  -9   8   5       13.12       10.05     42.01 o 
  -8   8   5      118.79       89.81     34.95 o 
  -7   8   5        3.38       22.34     25.27 o 
  -6   8   5       29.29       26.93     23.62 o 
  -5   8   5      294.82      453.27     36.71 o 
  -4   8   5      778.87     1017.69     64.29 o 
  -3   8   5       70.71       89.43     38.00 o 
  -2   8   5      112.62      144.43     23.36 o 
  -1   8   5      126.10       88.73     22.76 o 
   0   8   5      379.64      450.42     41.09 o 
   1   8   5      295.51      362.93     47.81 o 
   2   8   5      840.89      860.81     45.63 o 
   3   8   5      481.11      506.61     73.22 o 
   4   8   5      438.46      430.16     47.79 o 
   5   8   5      164.62      216.33     34.04 o 
   6   8   5        7.27       16.22     26.91 o 
   7   8   5       13.31        7.37     35.64 o 
   8   8   5       42.72      122.59     97.50 o 
 -10   9   5       83.27       58.56     62.94 o 
  -9   9   5        0.36      -22.60     35.03 o 
  -8   9   5      183.86      177.47     33.35 o 
  -7   9   5       27.22       29.56     26.08 o 
  -6   9   5      930.67     1111.64     59.62 o 
  -5   9   5      667.86      836.23     61.00 o 
  -4   9   5      142.39      148.47     31.96 o 
  -3   9   5      177.94      155.60     53.83 o 
  -2   9   5       16.80       32.29     23.05 o 
  -1   9   5      628.92      765.89     84.42 o 
   0   9   5      608.58      822.25     49.61 o 
   1   9   5     1583.93     1877.78     83.93 o 
   2   9   5      124.42      166.75     39.12 o 
   3   9   5      293.60      260.31     43.63 o 
   4   9   5      304.91      247.98     59.91 o 
   5   9   5       25.51        6.79     34.38 o 
   6   9   5       89.80       63.00     39.21 o 
   7   9   5        1.50        6.41     41.67 o 
   8   9   5       26.17       67.56     48.66 o 
  -9  10   5        0.01      -10.07     36.25 o 
  -8  10   5       11.87        9.25     27.70 o 
  -7  10   5      270.58      213.44     33.95 o 
  -6  10   5      191.98      185.41     37.79 o 
  -5  10   5      485.46      551.21     51.77 o 
  -4  10   5       17.84       47.05     37.32 o 
  -3  10   5      123.28      181.82     48.89 o 
  -2  10   5       20.88        1.13     29.96 o 
  -1  10   5       18.94       19.54     24.48 o 
   0  10   5      451.80      580.25     60.67 o 
   1  10   5      111.86      128.37     28.92 o 
   2  10   5      360.48      463.75     54.99 o 
   3  10   5        2.53       -9.44     35.03 o 
   4  10   5       78.62       65.48     40.22 o 
   5  10   5       37.53      -21.99     36.02 o 
   6  10   5       10.22      -37.19     37.19 o 
   7  10   5       17.67       27.30     53.84 o 
  -8  11   5        0.04       46.55     37.86 o 
  -7  11   5        2.07      -22.70     29.50 o 
  -6  11   5      237.36      238.88     40.70 o 
  -5  11   5      321.35      254.91     40.20 o 
  -4  11   5       21.13       30.71     27.74 o 
  -3  11   5       12.44       36.17     30.50 o 
  -2  11   5       12.85       34.86     32.94 o 
  -1  11   5      149.83      107.25     31.67 o 
   0  11   5        0.88      -15.82     26.48 o 
   1  11   5       92.12      121.04     45.65 o 
   2  11   5       12.21       62.15     42.11 o 
   3  11   5      175.65      186.49     47.72 o 
   4  11   5       10.07       38.88     39.11 o 
   5  11   5       10.61       57.06     41.81 o 
   6  11   5        5.30      -36.38     40.76 o 
   7  11   5       98.44      122.71     72.70 o 
  -8  12   5       75.61      122.63     33.36 o 
  -7  12   5      121.35      149.73     39.61 o 
  -6  12   5       26.76       30.04     34.39 o 
  -5  12   5      113.43      100.62     35.89 o 
  -4  12   5      151.56      134.06     36.05 o 
  -3  12   5       86.70       87.94     35.50 o 
  -2  12   5        1.06       -3.27     32.57 o 
  -1  12   5      321.25      410.22     43.34 o 
   0  12   5        0.98       16.53     29.91 o 
   1  12   5      132.42      119.92     49.12 o 
   2  12   5      154.76      177.42     49.56 o 
   3  12   5       32.95       10.55     44.38 o 
   4  12   5        7.64      -15.85     64.37 o 
   5  12   5       51.14       68.81     45.52 o 
   6  12   5       32.50       19.62     54.97 o 
  -7  13   5        0.04        2.60     58.09 o 
  -6  13   5        9.20       -5.81     31.46 o 
  -5  13   5       94.26       85.99     40.17 o 
  -4  13   5       28.89       15.45     33.60 o 
  -3  13   5       57.91       78.09     38.68 o 
  -2  13   5       55.08       88.54     40.56 o 
  -1  13   5       64.30       83.52     41.82 o 
   0  13   5      247.65      255.91     41.53 o 
   1  13   5        3.65       72.83     48.83 o 
   2  13   5        6.61       21.49     53.09 o 
   3  13   5        0.22       10.98     45.02 o 
   4  13   5       96.17       81.20     47.34 o 
   5  13   5        0.46       21.26     41.88 o 
  -6  14   5       13.71       83.03     70.54 o 
  -5  14   5        0.46        0.00     60.23 o 
  -4  14   5       87.99       82.84     36.29 o 
  -3  14   5        5.54       13.82     36.23 o 
  -2  14   5      227.08      209.62     49.41 o 
  -1  14   5       83.73       93.56     69.69 o 
   0  14   5        4.69      -10.14     46.46 o 
   1  14   5       49.94       62.23     69.68 o 
   2  14   5       72.52      103.00     52.82 o 
   3  14   5       14.87       40.50     46.37 o 
   4  14   5       22.87      -51.91     55.32 o 
  -4  15   5       10.48       -3.53     57.28 o 
  -3  15   5        7.31        6.08     57.92 o 
  -2  15   5       85.96       27.84     58.17 o 
  -1  15   5        4.35       -1.49     38.70 o 
   0  15   5       19.34      -34.26     62.49 o 
   1  15   5        5.71       70.42     84.65 o 
   2  15   5        1.54       61.45     67.52 o 
 -12   0   6        0.22      -46.81     46.81 o 
 -10   0   6       60.83       61.98     45.49 o 
  -8   0   6     1031.97     1045.47     94.23 o 
  -6   0   6      788.54      721.69     50.09 o 
  -4   0   6     4758.06     4276.08    196.83 o 
  -2   0   6      865.83      629.31     54.24 o 
   0   0   6     4224.18     3570.22    163.85 o 
   2   0   6     1819.29     1836.38     91.03 o 
   4   0   6       90.95       84.88     21.14 o 
   6   0   6       96.24       90.25     46.14 o 
   8   0   6      130.10      120.41     60.79 o 
  10   0   6       54.79       12.04     52.32 o 
 -11   1   6      102.37      123.63     41.11 o 
 -10   1   6      127.64      121.04     34.13 o 
  -9   1   6      544.35      530.55     49.90 o 
  -8   1   6     1721.61     1706.06     76.11 o 
  -7   1   6      199.13      184.30     19.28 o 
  -6   1   6      842.03      792.77     34.98 o 
  -5   1   6      576.12      562.14     27.41 o 
  -4   1   6     1087.63      985.63     44.62 o 
  -3   1   6       23.14       14.39     11.43 o 
  -2   1   6      876.92      686.98     21.65 o 
  -1   1   6        2.23       -2.41      5.80 o 
   0   1   6     1674.24     1429.96     50.79 o 
   1   1   6      816.35      707.85     29.62 o 
   2   1   6      140.64      144.24     14.45 o 
   3   1   6       95.74      141.89     17.61 o 
   4   1   6     1604.75     1608.84     68.89 o 
   5   1   6      909.23      985.38    100.13 o 
   6   1   6        0.70      -17.84     24.63 o 
   7   1   6        2.58        8.09     30.50 o 
   8   1   6      177.77      176.36     41.98 o 
   9   1   6       18.51      -28.68     38.69 o 
  10   1   6       30.59      -33.53     33.53 o 
 -11   2   6        6.59      -12.96     31.62 o 
 -10   2   6        4.47       38.97     30.19 o 
  -9   2   6       61.89       39.17     26.11 o 
  -8   2   6      340.99      306.57     32.63 o 
  -7   2   6     2242.71     2227.72     93.10 o 
  -6   2   6       18.72       30.02     12.76 o 
  -5   2   6      358.18      381.60     23.09 o 
  -4   2   6      592.75      552.75     25.49 o 
  -3   2   6    11495.21    10539.89    351.86 o 
  -2   2   6      374.52      356.69     18.96 o 
  -1   2   6     1276.65     1052.36     31.15 o 
   0   2   6     5997.16     5651.76    179.55 o 
   1   2   6      395.05      377.53     21.48 o 
   2   2   6     2738.42     2600.11     87.71 o 
   3   2   6      173.53      215.27     20.86 o 
   4   2   6      264.91      275.14     46.15 o 
   5   2   6      451.03      496.95     73.45 o 
   6   2   6        0.97       14.83     26.33 o 
   7   2   6        2.95       -9.02     30.25 o 
   8   2   6       12.89        5.78     34.87 o 
   9   2   6       81.85      116.51     42.80 o 
  10   2   6        4.99        9.59     50.02 o 
 -11   3   6      362.21      372.62     50.77 o 
 -10   3   6       18.95       32.08     30.93 o 
  -9   3   6      576.76      644.71     55.63 o 
  -8   3   6        1.76        8.94     19.01 o 
  -7   3   6       27.62       18.23     51.79 o 
  -6   3   6      932.94      851.71     42.84 o 
  -5   3   6     1639.19     1524.16     55.99 o 
  -4   3   6      929.89      870.13     35.24 o 
  -3   3   6       71.42       66.27     11.26 o 
  -2   3   6      844.17      820.84     32.69 o 
  -1   3   6        1.55       17.90      7.39 o 
   0   3   6       28.49       19.47      8.48 o 
   1   3   6     4615.90     4289.24    138.95 o 
   2   3   6       58.38       81.23     14.17 o 
   3   3   6      375.67      463.38     34.96 o 
   4   3   6      108.26      118.07     25.35 o 
   5   3   6      588.43      651.06     50.25 o 
   6   3   6        2.64       -3.62     26.59 o 
   7   3   6      116.59      106.99     35.49 o 
   8   3   6        0.12      -15.38     34.74 o 
   9   3   6        5.61       -6.38     39.72 o 
  10   3   6        1.63      -17.76     39.06 o 
 -11   4   6       44.92       46.99     38.13 o 
 -10   4   6       13.03       26.01     70.01 o 
  -9   4   6       14.06      -19.52     21.17 o 
  -8   4   6      449.84      572.15     65.80 o 
  -7   4   6        4.72       -0.48     23.23 o 
  -6   4   6      151.55      146.73     20.57 o 
  -5   4   6       39.11       26.88     13.31 o 
  -4   4   6     3689.25     4084.45    133.42 o 
  -3   4   6     1227.86     1095.58     42.10 o 
  -2   4   6       39.54       39.75      9.30 o 
  -1   4   6     1740.13     1390.86     50.49 o 
   0   4   6        3.95       -4.32      8.39 o 
   1   4   6        5.75       -4.71      8.69 o 
   2   4   6      909.20      839.31     40.85 o 
   3   4   6       83.45      107.25     21.90 o 
   4   4   6        1.79      -10.66     22.35 o 
   5   4   6      492.23      493.94     46.90 o 
   6   4   6       64.80       50.23     29.18 o 
   7   4   6        0.81        3.89     32.92 o 
   8   4   6       81.72       71.59     37.96 o 
   9   4   6       17.81       38.31     41.79 o 
 -11   5   6       58.77       66.59     42.90 o 
 -10   5   6        6.47       44.75     35.05 o 
  -9   5   6        7.08        1.73     22.64 o 
  -8   5   6      508.14      576.32     52.85 o 
  -7   5   6      446.12      502.21     70.50 o 
  -6   5   6      170.14      146.45     24.27 o 
  -5   5   6      905.95     1101.46     49.21 o 
  -4   5   6      327.13      349.75     23.32 o 
  -3   5   6     1348.78     1553.63     78.60 o 
  -2   5   6     1745.02     1684.99     70.76 o 
  -1   5   6       45.17       51.02     12.76 o 
   0   5   6     2150.05     2098.49     73.52 o 
   1   5   6      102.20       81.09     14.80 o 
   2   5   6      425.68      423.60     24.95 o 
   3   5   6      452.51      409.40     59.80 o 
   4   5   6     2395.31     2577.25    130.18 o 
   5   5   6      440.75      482.78     77.09 o 
   6   5   6       12.70       51.82     29.80 o 
   7   5   6      184.18      230.85     41.08 o 
   8   5   6       38.11        7.24     36.53 o 
   9   5   6        6.42      -21.01     34.84 o 
 -11   6   6       12.64        2.70     43.34 o 
 -10   6   6       58.25      126.67     43.75 o 
  -9   6   6       12.17       14.47     29.01 o 
  -8   6   6      203.91      232.99     39.71 o 
  -7   6   6      838.29      833.86     63.50 o 
  -6   6   6     2514.93     2577.96    106.63 o 
  -5   6   6      687.11      902.56     39.95 o 
  -4   6   6     5421.72     7008.03    224.71 o 
  -3   6   6      393.68      466.71     30.20 o 
  -2   6   6      762.02      858.26     48.47 o 
  -1   6   6      140.33      121.71     19.41 o 
   0   6   6      251.73      249.57     26.51 o 
   1   6   6        6.70       29.29     16.35 o 
   2   6   6        2.53       -2.99     13.08 o 
   3   6   6       15.20       35.66     19.03 o 
   4   6   6     1258.76     1256.13     60.10 o 
   5   6   6      245.71      271.67     55.06 o 
   6   6   6      192.69      236.09     39.93 o 
   7   6   6       10.64      -20.49     34.85 o 
   8   6   6       95.20      102.41     42.46 o 
   9   6   6       66.75       17.65     57.99 o 
 -10   7   6       41.90       14.33     35.69 o 
  -9   7   6      100.26       38.84     33.53 o 
  -8   7   6       25.88        2.31     37.79 o 
  -7   7   6       60.82       27.01     35.48 o 
  -6   7   6      185.79      251.97     38.41 o 
  -5   7   6       14.81       -2.09     27.68 o 
  -4   7   6      149.00      204.11     25.16 o 
  -3   7   6      114.53      159.40     29.09 o 
  -2   7   6     1196.60     1214.78     77.16 o 
  -1   7   6       10.55        7.99     19.75 o 
   0   7   6       18.52        5.44     15.53 o 
   1   7   6     1128.59     1133.24     53.70 o 
   2   7   6      111.37       79.67     20.52 o 
   3   7   6     1073.40     1114.11     54.80 o 
   4   7   6       30.01       19.50     31.66 o 
   5   7   6       76.20      163.50     40.04 o 
   6   7   6       41.29       51.85     31.71 o 
   7   7   6        4.38       42.06     42.23 o 
   8   7   6        2.00       59.56     72.55 o 
 -10   8   6      168.38      115.58     45.13 o 
  -9   8   6       58.78        2.22     33.70 o 
  -8   8   6       40.44       23.95     32.63 o 
  -7   8   6      694.19      630.73     47.59 o 
  -6   8   6       14.26       29.03     23.81 o 
  -5   8   6     1558.60     2006.32     88.18 o 
  -4   8   6        5.88       18.81     23.04 o 
  -3   8   6      446.98      609.10     51.64 o 
  -2   8   6       30.59       54.31     24.93 o 
  -1   8   6      480.58      591.62     42.30 o 
   0   8   6      276.32      309.46     31.05 o 
   1   8   6      394.85      463.69     36.26 o 
   2   8   6      325.93      313.83     43.20 o 
   3   8   6       63.43       46.07     67.69 o 
   4   8   6       14.56      -26.57     29.24 o 
   5   8   6      100.80       97.85     29.21 o 
   6   8   6       29.83       25.69     34.30 o 
   7   8   6        0.81       17.97     45.78 o 
   8   8   6       17.24       68.66    109.84 o 
  -9   9   6      184.21      203.59     74.69 o 
  -8   9   6      168.33      147.93     51.44 o 
  -7   9   6       32.19       18.18     27.44 o 
  -6   9   6       17.73      -23.52     23.52 o 
  -5   9   6      336.63      493.71     48.91 o 
  -4   9   6       35.54       28.74     26.87 o 
  -3   9   6        3.18       -9.69     26.05 o 
  -2   9   6      109.03      132.77     36.67 o 
  -1   9   6      703.30      826.74     75.64 o 
   0   9   6      201.48      279.13     32.71 o 
   1   9   6     3815.13     4351.80    208.10 o 
   2   9   6      183.58      240.33     44.20 o 
   3   9   6      518.09      584.80    190.65 o 
   4   9   6       16.05       -4.63     33.98 o 
   5   9   6        1.12      -29.65     36.05 o 
   6   9   6       66.90       56.39     43.05 o 
   7   9   6       29.35       20.63     45.30 o 
   8   9   6        2.57     -101.60    101.60 o 
  -9  10   6       85.00      115.06     44.45 o 
  -8  10   6       58.00       38.86     37.51 o 
  -7  10   6       68.64        0.74     27.88 o 
  -6  10   6       45.61       31.87     30.11 o 
  -5  10   6      227.80      222.98     38.78 o 
  -4  10   6      383.41      476.20     86.01 o 
  -3  10   6      629.87      595.83     55.48 o 
  -2  10   6       27.09      -12.81     30.87 o 
  -1  10   6      370.74      409.08     41.07 o 
   0  10   6      668.42      966.74     57.84 o 
   1  10   6      107.67      151.75     30.58 o 
   2  10   6       51.74       94.50     40.55 o 
   3  10   6      235.40      195.20     45.97 o 
   4  10   6        3.60      -15.69     38.74 o 
   5  10   6        6.09        5.74     38.75 o 
   6  10   6       35.92       46.76     44.89 o 
   7  10   6        8.38       13.54     62.61 o 
  -8  11   6       92.38       97.93     59.15 o 
  -7  11   6       20.59      -32.48     32.48 o 
  -6  11   6       68.78       68.80     38.43 o 
  -5  11   6       68.75       20.87     31.41 o 
  -4  11   6       30.08       23.65     31.68 o 
  -3  11   6       58.60       68.70     35.95 o 
  -2  11   6      427.44      497.56     55.88 o 
  -1  11   6      325.72      442.78     55.15 o 
   0  11   6      205.95      194.86     36.74 o 
   1  11   6      140.48      189.72     48.07 o 
   2  11   6       37.78       45.09     44.49 o 
   3  11   6        2.65       10.68     38.84 o 
   4  11   6       94.38       69.95     44.09 o 
   5  11   6       10.52      -39.60     39.60 o 
   6  11   6        0.14      -41.85     41.85 o 
  -7  12   6       19.30      -27.73     35.61 o 
  -6  12   6       55.24      118.02     38.73 o 
  -5  12   6        0.18       15.73     32.80 o 
  -4  12   6      185.31      177.58     41.52 o 
  -3  12   6      142.26      179.77     42.65 o 
  -2  12   6       34.78       73.00     44.44 o 
  -1  12   6       95.35        7.53     38.43 o 
   0  12   6      193.09      219.30     41.31 o 
   1  12   6        0.64       53.00     90.70 o 
   2  12   6      187.00      150.48     51.32 o 
   3  12   6       23.16       72.42     47.05 o 
   4  12   6       92.71      112.35     49.44 o 
   5  12   6        2.46       42.37     42.93 o 
  -6  13   6       33.14       43.37     43.08 o 
  -5  13   6      102.39      111.66     41.05 o 
  -4  13   6       50.29       48.00     38.98 o 
  -3  13   6      153.63      173.53     45.49 o 
  -2  13   6      179.83      240.51     49.36 o 
  -1  13   6        1.14      -26.89     38.08 o 
   0  13   6        1.00      -59.94     60.75 o 
   1  13   6       70.99      158.18     55.75 o 
   2  13   6       10.37        8.17     59.80 o 
   3  13   6        2.40      -37.83     44.19 o 
   4  13   6        3.59      -12.52     44.93 o 
  -5  14   6        2.80        6.42     61.33 o 
  -4  14   6       44.03       37.78     31.29 o 
  -3  14   6       95.66       73.34     40.45 o 
  -2  14   6        3.30       28.56     37.93 o 
  -1  14   6      300.23      376.98     56.72 o 
   0  14   6        2.83       17.59     61.45 o 
   1  14   6       34.05       35.86    108.01 o 
   2  14   6       12.24       62.06     83.18 o 
   3  14   6       76.12      129.58     72.00 o 
  -3  15   6       32.20       38.89     60.82 o 
  -2  15   6        4.26      -40.27     56.07 o 
   2  15   6        7.69       19.85     73.48 o 
 -11   0   7       49.37      159.09     59.14 o 
  -9   0   7      290.98      270.88     55.09 o 
  -7   0   7      859.64      857.45     55.26 o 
  -5   0   7     1579.84     1471.69     77.95 o 
  -3   0   7     4565.53     3941.47    182.00 o 
  -1   0   7     7940.11     7456.40    332.67 o 
   1   0   7      913.95      984.27     55.35 o 
   3   0   7      217.61      215.40     27.76 o 
   5   0   7        9.97       27.49     39.69 o 
   7   0   7        0.84      -15.22     44.15 o 
   9   0   7      142.33      109.99     64.95 o 
 -11   1   7      250.27      258.32     46.81 o 
 -10   1   7       16.40        1.94     29.42 o 
  -9   1   7      151.53      168.53     52.16 o 
  -8   1   7      247.86      280.84     28.91 o 
  -7   1   7      206.91      241.47     25.61 o 
  -6   1   7      209.58      209.97     19.72 o 
  -5   1   7       15.72       22.74     11.94 o 
  -4   1   7      270.18      223.43     17.00 o 
  -3   1   7       38.48       41.59     10.25 o 
  -2   1   7       27.14       24.55      6.98 o 
  -1   1   7     1132.67      924.13     36.20 o 
   0   1   7     1904.51     1762.87     62.00 o 
   1   1   7     3988.41     3697.40    121.39 o 
   2   1   7      353.91      350.88     32.99 o 
   3   1   7      429.81      405.41     62.07 o 
   4   1   7      287.14      261.63     37.81 o 
   5   1   7      765.84      828.26     57.64 o 
   6   1   7       19.91       17.17     27.53 o 
   7   1   7      143.20      111.82     41.97 o 
   8   1   7        1.43       -3.84     37.17 o 
   9   1   7        5.30      -59.02     59.02 o 
 -11   2   7       58.63       32.02     37.26 o 
 -10   2   7        3.76      -13.65     28.54 o 
  -9   2   7      423.50      482.26     47.87 o 
  -8   2   7       23.30       12.04     22.83 o 
  -7   2   7     2181.26     1981.87     72.93 o 
  -6   2   7      357.23      399.31     25.80 o 
  -5   2   7       36.20       48.74     15.57 o 
  -4   2   7     2978.54     2638.44     89.10 o 
  -3   2   7       95.71       74.85     11.97 o 
  -2   2   7       31.81       22.60      7.70 o 
  -1   2   7       18.72        2.82      8.96 o 
   0   2   7      166.46      169.54     15.89 o 
   1   2   7      280.31      364.02     30.59 o 
   2   2   7       35.41       21.25     11.60 o 
   3   2   7       45.16       62.04     14.47 o 
   4   2   7      166.64      202.16     31.98 o 
   5   2   7       10.99       19.51     48.61 o 
   6   2   7      156.51      108.01     32.88 o 
   7   2   7       89.60      116.13     38.29 o 
   8   2   7       63.28       80.72     41.70 o 
   9   2   7       19.38       40.77     36.12 o 
 -11   3   7       32.11       44.28     37.05 o 
 -10   3   7      105.37      124.25     37.13 o 
  -9   3   7       17.95       48.87     29.57 o 
  -8   3   7     2078.54     2049.49     90.14 o 
  -7   3   7      293.73      272.65     40.93 o 
  -6   3   7       50.29       58.82     18.24 o 
  -5   3   7      215.18      269.88     24.29 o 
  -4   3   7      963.42      827.55     35.21 o 
  -3   3   7      419.21      379.21     22.62 o 
  -2   3   7      121.55      114.48     11.48 o 
  -1   3   7     1461.68     1284.04     41.92 o 
   0   3   7      493.34      470.35     22.08 o 
   1   3   7      151.31      185.86     20.50 o 
   2   3   7     1061.20      989.66     40.90 o 
   3   3   7      117.07      122.46     20.21 o 
   4   3   7     1196.19     1225.76     72.55 o 
   5   3   7       31.63       24.70     26.49 o 
   6   3   7        5.27       27.89     30.51 o 
   7   3   7        1.42        5.90     32.97 o 
   8   3   7       35.23       16.70     47.77 o 
   9   3   7       12.09       36.17     35.24 o 
 -11   4   7        0.03      -16.05     37.86 o 
 -10   4   7      107.07      155.05     78.46 o 
  -9   4   7       53.92       43.43     24.37 o 
  -8   4   7        3.47      -19.34     19.34 o 
  -7   4   7       65.08       82.50     26.58 o 
  -6   4   7       81.85      105.28     19.41 o 
  -5   4   7       13.57       -0.93     12.50 o 
  -4   4   7     1915.76     1740.15     63.24 o 
  -3   4   7     1660.63     1523.59     56.03 o 
  -2   4   7       30.77       28.01     11.20 o 
  -1   4   7     1744.11     1788.02     63.46 o 
   0   4   7     1527.66     1472.20     48.12 o 
   1   4   7     1059.39      922.46     33.98 o 
   2   4   7      112.52      123.04     19.58 o 
   3   4   7       43.71       49.99     18.42 o 
   4   4   7      206.10      187.47     32.90 o 
   5   4   7       91.44       85.24     29.73 o 
   6   4   7       87.79       85.88     32.23 o 
   7   4   7       36.33       71.68     38.12 o 
   8   4   7        7.00       19.29     37.40 o 
   9   4   7       33.12        2.29     33.09 o 
 -11   5   7      444.44      479.51     78.99 o 
 -10   5   7       25.36       50.48     35.04 o 
  -9   5   7       63.72        9.39     23.53 o 
  -8   5   7      104.43       65.17     30.22 o 
  -7   5   7      307.71      395.03     43.52 o 
  -6   5   7      105.75      134.60     21.90 o 
  -5   5   7      305.98      405.55     26.53 o 
  -4   5   7      449.58      533.37     32.05 o 
  -3   5   7       80.45       90.25     14.97 o 
  -2   5   7      414.03      410.42     27.57 o 
  -1   5   7      103.91      110.67     15.24 o 
   0   5   7       45.16       40.78     13.05 o 
   1   5   7      736.64      678.32     31.59 o 
   2   5   7       69.28       68.68     15.53 o 
   3   5   7      122.78      312.19    131.86 o 
   4   5   7       92.16       90.08     29.76 o 
   5   5   7      292.44      315.75     66.71 o 
   6   5   7       19.77        1.08     29.51 o 
   7   5   7        0.26        8.63     34.14 o 
   8   5   7       11.16        0.47     38.32 o 
   9   5   7       26.26       -4.46     45.08 o 
 -10   6   7       26.12      -37.93     37.93 o 
  -9   6   7        4.90      -13.97     28.95 o 
  -8   6   7       18.78      -26.55     26.55 o 
  -7   6   7        7.72      -13.80     27.36 o 
  -6   6   7       18.79        5.25     21.50 o 
  -5   6   7      203.73      235.73     22.26 o 
  -4   6   7       99.78      134.52     17.55 o 
  -3   6   7     1882.61     1822.97     77.36 o 
  -2   6   7      340.71      349.02     30.09 o 
  -1   6   7      228.77      298.43     24.76 o 
   0   6   7     1136.46     1176.09     54.90 o 
   1   6   7      185.83      237.11     24.99 o 
   2   6   7       11.65       16.80     19.65 o 
   3   6   7      279.33      318.00     48.19 o 
   4   6   7       30.27       15.55     26.16 o 
   5   6   7       19.24       54.97     54.28 o 
   6   6   7       66.69       41.13     34.79 o 
   7   6   7        0.26       27.35     36.06 o 
   8   6   7        0.16        0.44     36.35 o 
 -10   7   7       38.99       28.92     37.00 o 
  -9   7   7       85.10       14.30     33.33 o 
  -8   7   7     1154.89     1308.10    124.09 o 
  -7   7   7       68.69       59.46     45.23 o 
  -6   7   7       53.53       94.34     26.03 o 
  -5   7   7     1288.56     1585.28     73.19 o 
  -4   7   7      108.41      114.07     18.70 o 
  -3   7   7       71.67       94.56     20.57 o 
  -2   7   7        0.74       -8.43     21.62 o 
  -1   7   7       11.64       20.28     18.56 o 
   0   7   7      876.04     1025.18     52.15 o 
   1   7   7       37.38       42.88     20.72 o 
   2   7   7      517.81      596.20     52.56 o 
   3   7   7      568.17      545.73     39.78 o 
   4   7   7      271.15      304.49     45.28 o 
   5   7   7       33.53       89.90     34.23 o 
   6   7   7        0.58       16.79     35.42 o 
   7   7   7       81.22      236.31    185.34 o 
 -10   8   7       35.81      -29.59     36.74 o 
  -9   8   7       41.78      -32.11     32.11 o 
  -8   8   7       12.42       -9.46     33.22 o 
  -7   8   7        6.29      -24.74     31.85 o 
  -6   8   7      136.87      154.46     39.48 o 
  -5   8   7      700.07      834.99     50.57 o 
  -4   8   7      830.02      973.03     65.40 o 
  -3   8   7      148.36      141.74     50.61 o 
  -2   8   7       67.45       75.82     31.01 o 
  -1   8   7       57.43       77.22     34.72 o 
   0   8   7     1241.13     1361.86     65.35 o 
   1   8   7      128.39      172.47     40.86 o 
   2   8   7      526.04      572.24     70.27 o 
   3   8   7      227.45      196.43     41.10 o 
   4   8   7        0.47        3.68     26.37 o 
   5   8   7        2.74       17.35     29.75 o 
   6   8   7      143.14      192.47     41.25 o 
   7   8   7       18.99       -1.89     68.10 o 
   8   8   7       37.23      231.12    253.32 o 
  -9   9   7        3.30       24.19     38.35 o 
  -8   9   7      412.99      430.88     56.18 o 
  -7   9   7       36.78       29.23     36.89 o 
  -6   9   7      445.55      580.73     94.58 o 
  -5   9   7       85.65      127.66     35.14 o 
  -4   9   7       90.80       62.08     31.24 o 
  -3   9   7      277.75      290.46     43.03 o 
  -2   9   7      156.76      247.36     40.87 o 
  -1   9   7       37.93       53.77     31.59 o 
   0   9   7       86.20       72.03     31.74 o 
   1   9   7        1.59       -9.23     49.28 o 
   2   9   7      170.40      167.62     67.28 o 
   3   9   7      120.14      131.98     41.48 o 
   4   9   7       77.55       79.95     38.06 o 
   5   9   7       74.44       40.83     43.12 o 
   6   9   7       16.29       25.70     46.05 o 
   7   9   7       18.15       72.33     45.68 o 
  -9  10   7        1.06       -9.84     46.87 o 
  -8  10   7        0.01      -17.85     37.44 o 
  -7  10   7       91.69       92.92     32.45 o 
  -6  10   7       80.08      103.87     79.18 o 
  -5  10   7        2.10        5.73     32.04 o 
  -4  10   7      338.54      352.29     47.00 o 
  -3  10   7      162.40      157.08     39.95 o 
  -2  10   7      167.77      265.57     75.16 o 
  -1  10   7      428.40      538.97     59.05 o 
   0  10   7      417.58      460.31     54.28 o 
   1  10   7        7.69      -11.88     38.88 o 
   2  10   7      351.69      293.26    145.68 o 
   3  10   7        0.63      -37.51     37.51 o 
   4  10   7       24.14      -35.38     35.38 o 
   5  10   7        0.09       -2.25     41.63 o 
   6  10   7       87.03       76.05     46.51 o 
  -8  11   7       35.85      -11.17     56.54 o 
  -7  11   7       38.38       59.22     40.29 o 
  -6  11   7       96.56      130.71     40.94 o 
  -5  11   7      298.77      367.97     64.04 o 
  -4  11   7      115.15      102.38     38.21 o 
  -3  11   7       18.96       19.52     37.35 o 
  -2  11   7       63.99       68.88     41.11 o 
  -1  11   7      207.08      209.10     46.72 o 
   0  11   7      140.89      181.59     37.12 o 
   1  11   7      188.48      161.08     49.37 o 
   2  11   7        0.78        5.93     43.56 o 
   3  11   7        2.47       38.60     84.85 o 
   4  11   7      108.27      130.99     49.63 o 
   5  11   7       95.02       78.90     46.40 o 
  -7  12   7       21.91        0.01     40.04 o 
  -6  12   7       10.66       11.40     36.75 o 
  -5  12   7      167.03      198.88     45.70 o 
  -4  12   7      265.69      231.25     68.58 o 
  -3  12   7      124.60       99.64     74.33 o 
  -2  12   7        0.01      -20.83     36.58 o 
  -1  12   7      108.61       63.41     43.88 o 
   0  12   7        2.95        3.72     37.97 o 
   1  12   7        0.08       15.48     45.74 o 
   2  12   7       35.25       -1.49     48.23 o 
   3  12   7       85.09      123.02     51.34 o 
   4  12   7       15.08       22.11     44.09 o 
  -6  13   7        0.29       24.42     35.24 o 
  -5  13   7      115.74      126.80     59.51 o 
  -4  13   7      202.93      253.23     49.82 o 
  -3  13   7       23.96       17.81     39.61 o 
  -2  13   7        5.23      -40.38     40.38 o 
  -1  13   7       43.21       49.55     46.60 o 
   0  13   7        4.82       67.58     70.30 o 
   1  13   7        0.12       10.12     53.81 o 
   2  13   7        9.85        3.55     49.29 o 
   3  13   7        0.20       -7.48     45.02 o 
  -4  14   7       99.76       70.56     69.40 o 
  -3  14   7        3.90       22.87     37.19 o 
  -2  14   7        1.81      -12.16     36.33 o 
  -1  14   7        0.56      -12.39     72.07 o 
   0  14   7        0.63      -17.59     61.22 o 
   2  14   7       11.84       61.62     75.16 o 
  -2  15   7       72.69      -23.50     60.19 o 
 -10   0   8        6.05       55.55     46.52 o 
  -8   0   8       25.66       45.01     23.90 o 
  -6   0   8     1572.32     1424.03     84.11 o 
  -4   0   8      560.69      577.50     45.42 o 
  -2   0   8     6770.35     6279.62    283.46 o 
   0   0   8     6129.97     5568.61    253.27 o 
   2   0   8      833.37      897.95     54.31 o 
   4   0   8      418.13      321.64    105.55 o 
   6   0   8      177.04      211.35     58.71 o 
   8   0   8        2.98      -53.64     53.64 o 
 -11   1   8       86.60      119.40     41.57 o 
 -10   1   8      275.96      261.51     42.61 o 
  -9   1   8        2.59      -14.49     24.89 o 
  -8   1   8     2478.48     2370.84    100.99 o 
  -7   1   8      685.67      735.54     36.57 o 
  -6   1   8      197.27      230.10     21.16 o 
  -5   1   8      785.39      712.22     35.47 o 
  -4   1   8     3308.07     2877.42     97.70 o 
  -3   1   8      169.99      178.63     15.73 o 
  -2   1   8      483.39      435.32     18.74 o 
  -1   1   8      215.48      266.28     19.32 o 
   0   1   8        3.93       18.27     12.22 o 
   1   1   8        6.02       -1.63     11.48 o 
   2   1   8      201.62      184.96     22.83 o 
   3   1   8       12.70       11.66     14.24 o 
   4   1   8       93.45       81.76     18.45 o 
   5   1   8      327.55      334.88     44.02 o 
   6   1   8      360.02      388.28     54.82 o 
   7   1   8       50.63       35.94     36.27 o 
   8   1   8       98.47       17.96     39.98 o 
 -11   2   8       42.86       44.66     38.26 o 
 -10   2   8       19.13       -0.73     29.65 o 
  -9   2   8       22.42       38.89     27.60 o 
  -8   2   8       32.65       12.45     22.41 o 
  -7   2   8      216.16      208.25     22.00 o 
  -6   2   8       86.03       90.70     16.54 o 
  -5   2   8      116.03      135.06     29.08 o 
  -4   2   8      100.75      132.76     18.30 o 
  -3   2   8     4069.88     3630.56    119.87 o 
  -2   2   8      789.42      717.90     31.16 o 
  -1   2   8      659.51      598.07     24.69 o 
   0   2   8      818.67      718.82     32.20 o 
   1   2   8     1115.92     1014.26     41.68 o 
   2   2   8       68.44       57.59     15.12 o 
   3   2   8      337.68      310.45     32.51 o 
   4   2   8       91.60       62.58     27.80 o 
   5   2   8       11.78       38.81     28.10 o 
   6   2   8       14.69        2.87     29.56 o 
   7   2   8        7.55       48.78     35.77 o 
   8   2   8        6.46       29.80     40.71 o 
 -11   3   8      156.14      144.80     42.53 o 
 -10   3   8       49.84       32.45     32.04 o 
  -9   3   8      106.02       95.59     25.80 o 
  -8   3   8       96.27      116.59     25.84 o 
  -7   3   8     2095.24     1991.05     74.27 o 
  -6   3   8       10.69       -3.21     15.20 o 
  -5   3   8       83.03      106.57     21.57 o 
  -4   3   8       12.34       20.86     12.58 o 
  -3   3   8       92.18       66.94     13.99 o 
  -2   3   8      890.84      847.39     35.69 o 
  -1   3   8      482.26      453.25     23.15 o 
   0   3   8       27.15       32.27     18.48 o 
   1   3   8      322.18      394.12     25.24 o 
   2   3   8      109.98      138.24     17.75 o 
   3   3   8        1.11        2.78     16.34 o 
   4   3   8      277.16      272.44     39.16 o 
   5   3   8      314.62      370.28     45.12 o 
   6   3   8       20.18       -5.40     31.26 o 
   7   3   8       34.73       60.98     67.91 o 
   8   3   8       17.64       -3.36     38.94 o 
 -11   4   8        0.81      -36.59     36.59 o 
 -10   4   8       40.55       23.05     64.99 o 
  -9   4   8       20.86        0.33     23.24 o 
  -8   4   8        0.55      -17.89     17.89 o 
  -7   4   8      152.11      138.66     31.82 o 
  -6   4   8      125.59      125.61     21.67 o 
  -5   4   8      486.53      472.40     34.00 o 
  -4   4   8      781.70      730.17     34.00 o 
  -3   4   8     2065.21     1798.92     65.28 o 
  -2   4   8      908.59      880.73     44.16 o 
  -1   4   8      158.73      165.29     17.74 o 
   0   4   8      840.90      815.42     31.66 o 
   1   4   8      660.51      576.61     38.00 o 
   2   4   8        0.55       19.29     14.80 o 
   3   4   8      549.73      621.15     53.10 o 
   4   4   8        1.36       61.93     29.63 o 
   5   4   8        0.58       22.24     30.29 o 
   6   4   8       16.76       35.26     33.43 o 
   7   4   8        2.12       11.63     45.07 o 
   8   4   8        1.70      -13.43     33.22 o 
 -10   5   8       46.67       30.36     52.69 o 
  -9   5   8        0.58      -23.98     23.98 o 
  -8   5   8      507.45      481.80     52.47 o 
  -7   5   8        9.69       -2.97     27.35 o 
  -6   5   8       36.80       29.89     18.09 o 
  -5   5   8      770.16      693.42     35.42 o 
  -4   5   8     1134.15     1088.73     45.48 o 
  -3   5   8      279.77      313.13     28.10 o 
  -2   5   8       40.53       68.33     17.61 o 
  -1   5   8       59.60       66.51     19.06 o 
   0   5   8      295.41      292.08     22.85 o 
   1   5   8       84.54       86.90     15.28 o 
   2   5   8      340.77      339.25     31.92 o 
   3   5   8      129.41      110.83     33.03 o 
   4   5   8      927.16     1114.52     99.99 o 
   5   5   8        2.05        4.33     30.55 o 
   6   5   8        6.26       12.03     35.00 o 
   7   5   8        3.48      -33.91     33.91 o 
   8   5   8       33.60        6.34     31.22 o 
 -10   6   8       24.16      -12.50     29.50 o 
  -9   6   8       15.31        6.21     30.51 o 
  -8   6   8      164.76      138.79     45.77 o 
  -7   6   8       57.95       56.91     30.92 o 
  -6   6   8      429.93      422.05     45.78 o 
  -5   6   8       45.53       41.29     16.12 o 
  -4   6   8     1062.05      982.09     43.44 o 
  -3   6   8      367.72      323.91     39.81 o 
  -2   6   8        5.38        3.34     24.67 o 
  -1   6   8       62.41       61.01     16.51 o 
   0   6   8      944.49      980.65     49.54 o 
   1   6   8        1.57       -4.15     15.89 o 
   2   6   8       76.93       47.48     17.45 o 
   3   6   8      407.76      344.38     33.95 o 
   4   6   8       27.33       21.26     26.15 o 
   5   6   8       34.41       97.03     41.79 o 
   6   6   8       69.49       92.31     39.55 o 
   7   6   8        3.29       40.39     40.24 o 
   8   6   8        5.55       -8.62     42.59 o 
 -10   7   8       79.92       38.70     74.24 o 
  -9   7   8      109.39       81.37     73.25 o 
  -8   7   8       81.05       26.74     32.77 o 
  -7   7   8      854.42      764.71    123.96 o 
  -6   7   8        4.18        8.40     48.34 o 
  -5   7   8      480.68      504.53     41.43 o 
  -4   7   8      244.91      302.69     25.04 o 
  -3   7   8      435.83      414.05     34.50 o 
  -2   7   8      399.02      367.50     42.48 o 
  -1   7   8      220.17      248.14     35.86 o 
   0   7   8      280.13      307.45     32.27 o 
   1   7   8      153.18      148.27     36.76 o 
   2   7   8     1640.04     1787.05    137.29 o 
   3   7   8       99.64      111.74     27.10 o 
   4   7   8      169.48      273.32     37.61 o 
   5   7   8      322.84      396.54    109.18 o 
   6   7   8       49.00       75.54     43.57 o 
   7   7   8       32.61       36.71     54.91 o 
  -9   8   8      174.16      179.19     45.31 o 
  -8   8   8       45.80      -24.80     30.98 o 
  -7   8   8      167.93       59.21     64.30 o 
  -6   8   8       22.55       57.15     36.30 o 
  -5   8   8      191.45      232.48     32.45 o 
  -4   8   8      173.83      167.19     48.26 o 
  -3   8   8     1924.50     2060.49    176.32 o 
  -2   8   8      129.84      124.81     34.97 o 
  -1   8   8      515.74      646.85     94.83 o 
   0   8   8        6.55       27.01     24.10 o 
   1   8   8      354.15      410.69     38.15 o 
   2   8   8      290.84      342.13     87.86 o 
   3   8   8      175.17      180.06     41.51 o 
   4   8   8        6.97       22.53     27.26 o 
   5   8   8      367.76      341.23     47.60 o 
   6   8   8       42.62        7.48     48.82 o 
   7   8   8       98.49      241.45    238.76 o 
  -9   9   8       77.31       50.30     41.41 o 
  -8   9   8       70.75       84.57     42.00 o 
  -7   9   8      146.01      102.43     41.28 o 
  -6   9   8       16.34       34.75     28.70 o 
  -5   9   8       80.78       98.21     36.59 o 
  -4   9   8       62.30       72.46     34.58 o 
  -3   9   8       33.25       25.14     34.74 o 
  -2   9   8       16.46       38.12     39.15 o 
  -1   9   8     1270.80     1521.26     91.45 o 
   0   9   8       63.35       37.14     28.75 o 
   1   9   8      131.05      196.03     33.38 o 
   2   9   8       20.68        3.81     34.11 o 
   3   9   8        0.12       15.18     35.49 o 
   4   9   8       36.83       38.04     40.58 o 
   5   9   8        4.80        8.03     44.18 o 
   6   9   8       14.42       23.22     45.78 o 
  -8  10   8        4.17      -14.81     40.06 o 
  -7  10   8       52.23       -3.24     54.40 o 
  -6  10   8       17.13       58.77     37.77 o 
  -5  10   8       95.74      113.14     40.36 o 
  -4  10   8      193.70      162.67     43.31 o 
  -3  10   8      226.14      422.84     54.39 o 
  -2  10   8      101.57      157.38     43.56 o 
  -1  10   8        4.44       14.80     35.53 o 
   0  10   8      461.49      495.72     55.32 o 
   1  10   8        0.61       -4.87     40.36 o 
   2  10   8        1.60      -18.65     39.20 o 
   3  10   8       37.25       -7.07     41.26 o 
   4  10   8       94.75       45.96     42.54 o 
   5  10   8        9.50      -40.24     40.24 o 
  -7  11   8       53.99       70.49     66.44 o 
  -6  11   8        6.89       56.42     40.32 o 
  -5  11   8       11.44       41.36     37.38 o 
  -4  11   8      396.81      498.82     62.76 o 
  -3  11   8        0.68      -21.42     36.38 o 
  -2  11   8       48.76       54.52     39.95 o 
  -1  11   8       57.23       65.17     61.00 o 
   0  11   8       19.91        0.02     37.91 o 
   1  11   8        7.80      -20.10     68.19 o 
   2  11   8      165.04      182.70     51.47 o 
   3  11   8        4.82       67.42     46.56 o 
   4  11   8       28.00      -16.02     40.87 o 
   5  11   8        0.06      -35.82     70.13 o 
  -6  12   8       86.53      128.19     58.80 o 
  -5  12   8        4.30      -18.74     39.02 o 
  -4  12   8        1.29       20.48     40.83 o 
  -3  12   8        3.95      -38.78     38.78 o 
  -2  12   8       82.62       -5.99     43.57 o 
  -1  12   8        6.48        1.34     43.69 o 
   0  12   8       85.67       42.60     69.63 o 
   1  12   8      114.40       53.37     65.01 o 
   2  12   8        0.67       16.07     47.05 o 
   3  12   8        3.66        1.87     44.89 o 
   4  12   8       71.09       87.91     78.77 o 
  -5  13   8       99.17      105.87     77.39 o 
  -4  13   8       77.78      124.92     42.69 o 
  -3  13   8       52.92       20.27     38.11 o 
  -2  13   8      252.26      350.69     59.08 o 
  -1  13   8        2.88       -2.06     43.65 o 
   0  13   8        0.92      110.92     56.12 o 
   1  13   8       16.13      -55.32     55.32 o 
   2  13   8       91.53      -48.97     88.15 o 
   3  13   8        2.73       -9.20     81.29 o 
  -3  14   8       57.33       13.77     67.48 o 
  -2  14   8        4.47      -60.52     60.52 o 
 -11   0   9      297.29      301.76     72.69 o 
  -9   0   9       31.04      -31.48     36.98 o 
  -7   0   9      369.28      319.27     58.27 o 
  -5   0   9      730.58      623.91     44.89 o 
  -3   0   9     1349.18     1124.56     93.96 o 
  -1   0   9      930.85      917.63     54.59 o 
   1   0   9        7.95        0.51     18.79 o 
   3   0   9        2.82       -6.28     24.06 o 
   5   0   9      271.31      355.50     65.69 o 
   7   0   9       75.60       68.35     56.72 o 
 -11   1   9      189.12      212.52     46.61 o 
 -10   1   9       14.59      -29.15     29.15 o 
  -9   1   9       28.63       20.14     27.42 o 
  -8   1   9      118.41      164.39     38.41 o 
  -7   1   9     1015.67      900.77     41.60 o 
  -6   1   9      778.42      698.96     35.01 o 
  -5   1   9       22.42        6.29     13.38 o 
  -4   1   9       65.50       81.31     14.80 o 
  -3   1   9     3189.24     2807.43    137.93 o 
  -2   1   9      100.92      109.57     14.57 o 
  -1   1   9      407.19      442.94     29.91 o 
   0   1   9        0.55       -8.37     12.50 o 
   1   1   9      118.67      122.80     18.13 o 
   2   1   9        0.47      -13.75     14.11 o 
   3   1   9      144.74      143.40     24.16 o 
   4   1   9       61.29       78.41     24.42 o 
   5   1   9      293.71      299.16     46.02 o 
   6   1   9       42.61       39.51     37.20 o 
   7   1   9       10.85       40.50     37.81 o 
   8   1   9        9.61      -28.14     28.14 o 
 -11   2   9       35.22      -16.19     50.98 o 
 -10   2   9        5.17      -22.44     30.66 o 
  -9   2   9      237.54      241.79     41.83 o 
  -8   2   9      323.51      365.71     34.19 o 
  -7   2   9        0.57        7.28     15.12 o 
  -6   2   9      191.78      217.25     21.00 o 
  -5   2   9        1.37      -10.42     14.43 o 
  -4   2   9      496.73      547.52     35.34 o 
  -3   2   9     1040.55      992.18     48.77 o 
  -2   2   9      388.14      436.31     26.45 o 
  -1   2   9      179.94      210.23     28.92 o 
   0   2   9     2965.03     2924.98     99.96 o 
   1   2   9      121.52      118.27     17.81 o 
   2   2   9      203.95      216.82     26.25 o 
   3   2   9        9.88      -10.88     15.73 o 
   4   2   9      453.86      459.40     58.62 o 
   5   2   9       57.34       49.14     35.95 o 
   6   2   9        0.35      -11.85     33.77 o 
   7   2   9       42.05       25.64     42.79 o 
   8   2   9        3.73      -30.17     30.17 o 
 -11   3   9        7.40      -27.22     37.54 o 
 -10   3   9       81.20       95.11     37.26 o 
  -9   3   9       12.68       -0.43     22.93 o 
  -8   3   9      583.62      677.59     46.42 o 
  -7   3   9      432.19      424.07     45.86 o 
  -6   3   9        1.30       -4.56     16.66 o 
  -5   3   9      509.67      595.74     44.43 o 
  -4   3   9      579.79      652.60     48.16 o 
  -3   3   9      101.19      153.67     42.77 o 
  -2   3   9       25.04        4.36     18.22 o 
  -1   3   9      572.95      598.23     27.40 o 
   0   3   9      391.19      365.40     31.29 o 
   1   3   9       16.03       12.83     14.17 o 
   2   3   9      731.37      637.91     66.31 o 
   3   3   9       46.27       57.40     22.23 o 
   4   3   9      261.39      257.19     50.63 o 
   5   3   9       42.09       14.74     31.73 o 
   6   3   9       12.74       11.56     32.18 o 
   7   3   9       13.72       -4.72     36.62 o 
   8   3   9       60.13       37.33     46.59 o 
 -10   4   9        3.96       23.53     44.06 o 
  -9   4   9        4.47       31.70     25.00 o 
  -8   4   9      184.56      161.89     28.84 o 
  -7   4   9        0.57      -25.96     25.96 o 
  -6   4   9      714.96      675.45     41.88 o 
  -5   4   9      536.09      496.25     35.69 o 
  -4   4   9       20.74       17.20     17.15 o 
  -3   4   9      100.02       90.84     19.03 o 
  -2   4   9      210.69      207.36     24.10 o 
  -1   4   9        9.92       19.18     13.27 o 
   0   4   9      285.22      302.37     21.47 o 
   1   4   9     1291.99     1317.89     46.35 o 
   2   4   9        0.93        0.14     15.50 o 
   3   4   9      346.97      380.41     57.63 o 
   4   4   9      314.89      263.21     41.97 o 
   5   4   9        2.48       40.59     33.73 o 
   6   4   9        4.67       37.58     37.98 o 
   7   4   9        2.83      -18.97     36.22 o 
 -10   5   9        4.19        7.41     38.07 o 
  -9   5   9        0.07      -25.68     25.68 o 
  -8   5   9        0.05      -29.10     29.10 o 
  -7   5   9     2261.81     2106.52    115.55 o 
  -6   5   9        0.11       -2.68     16.72 o 
  -5   5   9      999.20     1072.32     71.89 o 
  -4   5   9       84.08       81.33     26.17 o 
  -3   5   9      122.41      125.46     22.90 o 
  -2   5   9       35.59       46.43     17.90 o 
  -1   5   9       32.27       34.31     18.18 o 
   0   5   9      187.51      155.46     26.78 o 
   1   5   9      380.14      333.35     23.83 o 
   2   5   9       66.10       46.49     18.96 o 
   3   5   9       39.48      -12.79     47.63 o 
   4   5   9      303.78      287.37     44.47 o 
   5   5   9      302.53      201.81     42.08 o 
   6   5   9        8.22       10.81     36.11 o 
   7   5   9        0.85      -20.55     35.97 o 
 -10   6   9        0.00      -24.13     30.06 o 
  -9   6   9      144.28       85.88     38.72 o 
  -8   6   9       13.75      -10.06     31.63 o 
  -7   6   9        0.07        1.74     31.27 o 
  -6   6   9      240.72      314.31     53.60 o 
  -5   6   9        7.38       36.00     28.73 o 
  -4   6   9        0.12       15.74     17.83 o 
  -3   6   9      196.37      227.32     26.98 o 
  -2   6   9      171.30      189.39     26.20 o 
  -1   6   9       17.85        9.29     18.66 o 
   0   6   9     1211.29     1192.95     49.95 o 
   1   6   9     1030.23     1136.52     48.05 o 
   2   6   9       49.68       80.59     24.67 o 
   3   6   9      441.14      517.92     52.29 o 
   4   6   9       17.90       48.47     30.09 o 
   5   6   9        0.13        8.92     37.06 o 
   6   6   9        0.62      -17.13     61.85 o 
   7   6   9       35.15       51.12     37.18 o 
  -9   7   9       78.06       10.71     52.09 o 
  -8   7   9      196.84      212.67     43.95 o 
  -7   7   9      119.40       92.21     37.52 o 
  -6   7   9      218.93      234.78     41.67 o 
  -5   7   9      422.34      404.83     36.62 o 
  -4   7   9      394.29      449.32     71.50 o 
  -3   7   9       71.98       39.14     21.21 o 
  -2   7   9        0.89       -0.53     18.76 o 
  -1   7   9      332.61      451.68     48.33 o 
   0   7   9        4.27       -2.71     21.89 o 
   1   7   9       33.59       58.95     31.53 o 
   2   7   9      100.23       93.93     29.46 o 
   3   7   9      147.03      117.68     27.34 o 
   4   7   9        7.47       18.85     30.01 o 
   5   7   9       18.75       51.92     38.59 o 
   6   7   9       96.09      138.58     68.01 o 
  -9   8   9       77.22       74.42     41.01 o 
  -8   8   9       13.97      -44.04     52.74 o 
  -7   8   9       20.82      -33.59     34.88 o 
  -6   8   9        1.06       -7.52     51.61 o 
  -5   8   9        5.78        5.38     22.23 o 
  -4   8   9      207.74      220.00     61.91 o 
  -3   8   9       11.28        5.36     50.17 o 
  -2   8   9      806.23      903.51    143.65 o 
  -1   8   9      143.51      135.58     50.20 o 
   0   8   9      416.08      470.94     50.72 o 
   1   8   9        0.96      -10.42     23.01 o 
   2   8   9        0.66       33.03     34.26 o 
   3   8   9       61.72       91.48     43.55 o 
   4   8   9       40.64       73.45     33.69 o 
   5   8   9       43.72      112.22     38.83 o 
   6   8   9        0.85       28.75     43.57 o 
  -8   9   9      126.60       48.12     43.51 o 
  -7   9   9       81.21       17.19     56.08 o 
  -6   9   9       33.88       33.79     57.58 o 
  -5   9   9       23.46       15.78     36.47 o 
  -4   9   9      669.26      906.25     75.17 o 
  -3   9   9        6.30        4.94     35.56 o 
  -2   9   9      223.22      311.10     49.70 o 
  -1   9   9       54.28       53.24     59.06 o 
   0   9   9       23.40        9.14     32.09 o 
   1   9   9        0.52      -15.30     47.47 o 
   2   9   9       10.75       13.03     35.88 o 
   3   9   9        2.10       -2.45     38.08 o 
   4   9   9        0.17       -3.09     42.82 o 
   5   9   9       22.46       -2.95     44.74 o 
  -8  10   9        6.32       37.97     42.32 o 
  -7  10   9       12.79      -32.23     59.43 o 
  -6  10   9       88.36       68.93     63.73 o 
  -5  10   9       16.88       40.28     39.81 o 
  -4  10   9      502.46      497.54     86.47 o 
  -3  10   9      356.56      331.98     54.12 o 
  -2  10   9      281.52      408.34     73.88 o 
  -1  10   9       48.38       65.28     41.05 o 
   0  10   9       40.73        7.96     37.13 o 
   1  10   9       98.87       73.53     45.58 o 
   2  10   9        0.01       18.23     42.04 o 
   3  10   9       56.58       34.16     43.54 o 
   4  10   9       97.14       40.27     42.84 o 
   5  10   9        0.70       37.09     71.57 o 
  -7  11   9       35.78       86.63     69.15 o 
  -6  11   9        1.34       32.58     68.04 o 
  -5  11   9      173.49      167.95     61.86 o 
  -4  11   9       31.48       19.01     41.08 o 
  -3  11   9       41.08       46.12     41.87 o 
  -2  11   9      349.00      419.22     61.39 o 
  -1  11   9       39.45       -0.79     42.49 o 
   0  11   9        0.83       22.91     61.33 o 
   1  11   9       10.33       42.01     63.82 o 
   2  11   9        5.02      -12.15     43.79 o 
   3  11   9       69.17       71.97     47.43 o 
   4  11   9       49.95       34.66     73.03 o 
  -6  12   9        0.13       29.49     41.65 o 
  -5  12   9      184.81      170.59     52.24 o 
  -4  12   9       62.53       67.26     45.66 o 
  -3  12   9      330.19      342.30     58.96 o 
  -2  12   9       67.55      -11.08     45.71 o 
  -1  12   9        6.53       14.80     52.71 o 
   0  12   9       69.68      122.23     73.39 o 
   1  12   9       26.60      -17.88     42.88 o 
   2  12   9       27.87       67.48     50.81 o 
   3  12   9       39.24       71.06     81.02 o 
  -4  13   9      103.25      142.68     83.29 o 
  -3  13   9        1.59       33.86     42.06 o 
  -2  13   9       67.45       38.71     47.06 o 
  -1  13   9       17.27       -4.40     65.33 o 
 -10   0  10        5.66       27.72     45.31 o 
  -8   0  10      139.66      134.61     31.82 o 
  -6   0  10      135.80      133.20     27.79 o 
  -4   0  10      303.37      367.38     56.61 o 
  -2   0  10     1559.94     1470.03    116.82 o 
   0   0  10      949.66      871.52     55.47 o 
   2   0  10      197.75      175.45     33.20 o 
   4   0  10      611.07      456.26     72.40 o 
   6   0  10        0.04      -28.35     52.42 o 
 -10   1  10       74.04       48.00     34.29 o 
  -9   1  10        4.55      -13.53     30.84 o 
  -8   1  10       96.62      112.11     21.77 o 
  -7   1  10      796.63      762.70     38.62 o 
  -6   1  10      984.66      969.25     42.70 o 
  -5   1  10      722.25      639.49     48.61 o 
  -4   1  10     1378.23     1219.73     72.49 o 
  -3   1  10      141.84      148.62     41.05 o 
  -2   1  10       80.10       89.06     16.37 o 
  -1   1  10       90.13      115.36     17.83 o 
   0   1  10      305.87      318.69     24.66 o 
   1   1  10       32.61       46.83     16.96 o 
   2   1  10        7.87       20.71     16.99 o 
   3   1  10       71.29       71.70     18.73 o 
   4   1  10       32.65       37.25     26.81 o 
   5   1  10       47.82        7.03     35.09 o 
   6   1  10       19.95        1.16     38.50 o 
   7   1  10        1.77        0.37     28.23 o 
 -10   2  10       64.87       15.04     53.59 o 
  -9   2  10       68.49       48.67     25.96 o 
  -8   2  10        1.26      -15.94     21.50 o 
  -7   2  10       69.58       55.68     18.97 o 
  -6   2  10       20.97       33.48     18.28 o 
  -5   2  10      361.24      362.53     30.17 o 
  -4   2  10     1224.82     1031.91     64.32 o 
  -3   2  10       46.55       64.01     36.34 o 
  -2   2  10      448.86      499.78     30.14 o 
  -1   2  10      557.47      563.69     28.78 o 
   0   2  10       37.35       50.47     15.94 o 
   1   2  10     1790.51     1823.73     68.56 o 
   2   2  10       42.95       54.99     18.35 o 
   3   2  10       10.50       -3.98     18.57 o 
   4   2  10       13.88        0.33     33.18 o 
   5   2  10       75.91       47.76     38.51 o 
   6   2  10        0.82       -7.39     63.21 o 
   7   2  10       10.23        9.84     34.94 o 
 -10   3  10        7.12       38.64     33.52 o 
  -9   3  10       43.20       63.64     26.41 o 
  -8   3  10       42.71       61.21     23.46 o 
  -7   3  10     1195.64     1159.56     53.49 o 
  -6   3  10       15.40       51.05     29.57 o 
  -5   3  10      959.17      870.55     60.93 o 
  -4   3  10       17.77       35.59     38.36 o 
  -3   3  10     1884.52     1733.72     94.29 o 
  -2   3  10      158.78      178.17     23.35 o 
  -1   3  10      512.25      504.39     26.77 o 
   0   3  10      243.30      239.93     24.11 o 
   1   3  10      211.73      217.64     31.86 o 
   2   3  10       37.19       48.32     19.31 o 
   3   3  10        3.13        9.11     23.77 o 
   4   3  10       39.60       13.01     34.18 o 
   5   3  10      109.53       88.94     39.68 o 
   6   3  10       33.40       47.31     38.43 o 
   7   3  10        3.90       35.67     33.42 o 
 -10   4  10       30.36       63.89     38.13 o 
  -9   4  10       76.47       96.41     29.37 o 
  -8   4  10      255.17      290.17     48.87 o 
  -7   4  10      199.81      153.09     31.61 o 
  -6   4  10      156.64      107.24     28.66 o 
  -5   4  10      226.81      194.60     33.47 o 
  -4   4  10       59.57       87.77     24.95 o 
  -3   4  10       97.34      107.63     22.32 o 
  -2   4  10      303.70      333.20     30.69 o 
  -1   4  10       52.70       46.76     18.46 o 
   0   4  10      643.38      590.57     30.57 o 
   1   4  10      643.24      637.97     32.00 o 
   2   4  10       11.69       35.63     19.38 o 
   3   4  10        9.53       -3.23     30.69 o 
   4   4  10        1.39      -13.09     34.12 o 
   5   4  10       43.07       51.88     38.87 o 
   6   4  10       16.87       28.56     40.06 o 
   7   4  10        3.13       18.28     40.27 o 
 -10   5  10        6.57      -14.52     41.38 o 
  -9   5  10      127.36       76.82     29.93 o 
  -8   5  10      264.13      269.86     45.22 o 
  -7   5  10       84.89       81.26     52.56 o 
  -6   5  10      678.49      740.44     61.33 o 
  -5   5  10      153.95      132.56     29.02 o 
  -4   5  10     1051.44     1014.63     65.44 o 
  -3   5  10      166.32      170.64     26.39 o 
  -2   5  10      180.86      227.16     29.05 o 
  -1   5  10      197.90      220.39     27.06 o 
   0   5  10      671.38      701.04     33.02 o 
   1   5  10        0.70        0.05     15.55 o 
   2   5  10       52.21       23.03     20.14 o 
   3   5  10      401.31      238.79     43.58 o 
   4   5  10      107.85      109.31     40.47 o 
   5   5  10       46.66       79.88     40.86 o 
   6   5  10       40.42      -21.91     35.95 o 
  -9   6  10        7.58      -28.39     28.39 o 
  -8   6  10      539.21      637.05     78.47 o 
  -7   6  10       59.45       57.35     55.85 o 
  -6   6  10      326.85      365.75     45.01 o 
  -5   6  10       65.46       96.32     29.07 o 
  -4   6  10        1.32       17.96     28.70 o 
  -3   6  10      106.32       95.04     24.40 o 
  -2   6  10      749.47      819.97     89.76 o 
  -1   6  10        6.66      -17.41     17.41 o 
   0   6  10      248.19      288.52     31.23 o 
   1   6  10       72.03       73.53     19.81 o 
   2   6  10       47.79       97.26     26.87 o 
   3   6  10       63.23       82.94     32.78 o 
   4   6  10      331.35      333.54     67.74 o 
   5   6  10       34.25       41.09     44.69 o 
   6   6  10        4.68      126.35     93.85 o 
  -9   7  10        4.32      -19.07     38.82 o 
  -8   7  10       51.52      -48.38     48.38 o 
  -7   7  10       53.29      -32.76     51.16 o 
  -6   7  10       46.57       12.62     53.94 o 
  -5   7  10       28.96       51.85     44.30 o 
  -4   7  10      138.57      206.45     31.31 o 
  -3   7  10      494.95      598.26     50.02 o 
  -2   7  10        0.85      -11.74     19.73 o 
  -1   7  10      128.54      140.17     35.81 o 
   0   7  10      142.04      204.14     72.40 o 
   1   7  10      128.19      175.82     39.15 o 
   2   7  10       64.37       87.42     27.17 o 
   3   7  10        3.05      -11.37     26.51 o 
   4   7  10        7.76      -10.83     31.41 o 
   5   7  10       43.83       84.56     41.38 o 
  -8   8  10       41.91       47.80     58.10 o 
  -7   8  10       29.30       35.82     56.30 o 
  -6   8  10      103.46      148.47     66.91 o 
  -5   8  10      202.61      251.74     42.71 o 
  -4   8  10       55.89       66.16     37.31 o 
  -3   8  10       97.55      112.92     41.80 o 
  -2   8  10      167.71      151.42     42.47 o 
  -1   8  10       40.73       61.90     36.68 o 
   0   8  10       18.64       58.15     33.81 o 
   1   8  10      154.41      204.48     60.30 o 
   2   8  10       10.86       35.12     62.26 o 
   3   8  10        7.87       60.07     46.49 o 
   4   8  10        0.21       45.45     33.37 o 
   5   8  10       27.81       51.60     41.39 o 
  -8   9  10      107.78       50.24     63.32 o 
  -7   9  10       16.37      -51.61     61.57 o 
  -6   9  10      134.12      223.97     75.31 o 
  -5   9  10       10.67      -52.66     57.63 o 
  -4   9  10      519.76      638.82     68.78 o 
  -3   9  10      466.52      587.73    103.99 o 
  -2   9  10        0.58      -17.96     40.53 o 
  -1   9  10      384.25      513.28    150.84 o 
   0   9  10        0.91        7.06     35.30 o 
   1   9  10        4.00      -10.99     49.47 o 
   2   9  10        1.55       26.20     40.63 o 
   3   9  10      184.78      279.18    159.34 o 
   4   9  10       11.93       28.64     42.92 o 
  -7  10  10        4.68      -57.80     57.80 o 
  -6  10  10        1.34       19.85     65.61 o 
  -5  10  10      257.51      263.33     54.33 o 
  -4  10  10       42.53       25.03     42.95 o 
  -3  10  10       29.99      -27.33     41.99 o 
  -2  10  10       57.63      -10.06     42.48 o 
  -1  10  10        0.20      -36.26     40.23 o 
   0  10  10       49.94       88.59     42.73 o 
   1  10  10        0.14       -4.46     54.91 o 
   2  10  10       80.47       63.98     66.70 o 
   3  10  10        3.62      -21.66     42.44 o 
   4  10  10       53.30       72.92     77.66 o 
  -6  11  10       63.00       36.23     75.52 o 
  -5  11  10       78.30       76.62     49.70 o 
  -4  11  10      171.30      200.22     80.19 o 
  -3  11  10        4.59       -4.73     43.63 o 
  -2  11  10       36.61       20.39     46.64 o 
  -1  11  10       10.12      -24.90     46.17 o 
   0  11  10      155.74      238.12     80.88 o 
   1  11  10        0.49       34.72     49.24 o 
   2  11  10       60.92       71.01     42.71 o 
   3  11  10       39.55      106.65     78.30 o 
  -5  12  10        7.45      -16.37     36.63 o 
  -4  12  10        7.45       -7.55     41.35 o 
  -3  12  10        1.49       26.86     42.61 o 
  -2  12  10      137.65       45.49     49.96 o 
  -1  12  10        1.76      -40.88     40.88 o 
   0  12  10       30.53       45.02     64.64 o 
  -2  13  10       12.46      -74.53     74.53 o 
  -9   0  11      166.82      168.71     55.29 o 
  -7   0  11     1171.09     1175.56     72.77 o 
  -5   0  11      977.77      797.48     80.02 o 
  -3   0  11      313.41      446.87     62.06 o 
  -1   0  11       11.29      -15.85     19.37 o 
   1   0  11      749.28      815.94     55.95 o 
   3   0  11        5.62       -1.84     28.36 o 
   5   0  11      181.96       95.88     63.05 o 
 -10   1  11        0.75       -7.22     34.12 o 
  -9   1  11       10.79      -39.40     39.40 o 
  -8   1  11        0.01        3.04     18.19 o 
  -7   1  11      100.28      137.52     24.30 o 
  -6   1  11      370.84      300.39     41.00 o 
  -5   1  11       43.84       44.84     25.54 o 
  -4   1  11     1638.00     1720.58     95.77 o 
  -3   1  11      120.03      132.64     28.55 o 
  -2   1  11      372.33      470.01     44.78 o 
  -1   1  11       24.49       27.24     15.20 o 
   0   1  11       36.00       26.50     15.95 o 
   1   1  11      266.03      256.21     25.16 o 
   2   1  11        1.04       17.87     17.86 o 
   3   1  11      111.24      122.70     23.29 o 
   4   1  11       17.76       25.31     26.10 o 
   5   1  11       35.68       43.74     39.63 o 
   6   1  11       29.27       27.98     36.08 o 
 -10   2  11       84.43       54.14     37.55 o 
  -9   2  11        0.06       25.88     24.67 o 
  -8   2  11      389.80      364.04     35.87 o 
  -7   2  11       20.62       25.02     20.57 o 
  -6   2  11       51.36       36.66     19.54 o 
  -5   2  11       46.72       92.85     28.64 o 
  -4   2  11       89.21      140.25     35.95 o 
  -3   2  11        0.87       23.34     21.39 o 
  -2   2  11        1.86        0.00     13.70 o 
  -1   2  11        0.17      -10.43     15.76 o 
   0   2  11      135.86      139.52     20.78 o 
   1   2  11       24.65       -5.38     17.52 o 
   2   2  11       41.26       44.16     19.55 o 
   3   2  11      128.95       82.98     25.96 o 
   4   2  11      135.03      111.77     39.79 o 
   5   2  11       18.93       18.68     39.47 o 
   6   2  11       17.05      -12.21     36.03 o 
 -10   3  11       79.90      153.72     42.34 o 
  -9   3  11        0.76        0.96     25.33 o 
  -8   3  11       51.37       44.98     30.14 o 
  -7   3  11      127.53      136.61     25.62 o 
  -6   3  11      543.58      511.45     38.45 o 
  -5   3  11       33.97      113.25     35.07 o 
  -4   3  11      757.92      824.16     59.92 o 
  -3   3  11      111.00      144.14     29.28 o 
  -2   3  11      285.61      342.50     31.56 o 
  -1   3  11      121.42      155.97     33.38 o 
   0   3  11      747.61      686.69     56.62 o 
   1   3  11        7.70       10.98     17.74 o 
   2   3  11      196.07      183.24     24.93 o 
   3   3  11       20.13       25.67     26.00 o 
   4   3  11        7.01      -23.44     34.63 o 
   5   3  11       57.94       58.71     42.03 o 
   6   3  11      113.98       94.30     50.27 o 
  -9   4  11      125.50      135.93     44.78 o 
  -8   4  11      477.71      451.10     90.63 o 
  -7   4  11      115.73       90.66     23.46 o 
  -6   4  11       28.14       31.33     27.06 o 
  -5   4  11       11.03       -1.21     25.95 o 
  -4   4  11       33.89       85.14     28.48 o 
  -3   4  11       26.86        9.66     21.51 o 
  -2   4  11      162.06      201.75     30.31 o 
  -1   4  11       29.85       11.49     17.82 o 
   0   4  11       83.84      102.06     18.09 o 
   1   4  11      755.97      718.38     52.51 o 
   2   4  11       82.22      136.26     26.92 o 
   3   4  11      104.26       83.79     37.66 o 
   4   4  11       14.18      -17.50     37.33 o 
   5   4  11      176.34       77.16     43.02 o 
   6   4  11        0.10        3.44     30.72 o 
  -9   5  11        6.74       11.04     62.11 o 
  -8   5  11       35.72       40.88     31.63 o 
  -7   5  11      302.38      402.77     74.84 o 
  -6   5  11       10.54       37.88     27.84 o 
  -5   5  11       12.70       -9.79     40.62 o 
  -4   5  11       61.97       46.53     30.40 o 
  -3   5  11      746.43      944.00    100.73 o 
  -2   5  11       84.26      136.42     26.94 o 
  -1   5  11      344.43      400.77     36.21 o 
   0   5  11      319.95      303.33     27.73 o 
   1   5  11        9.20        6.12     17.26 o 
   2   5  11        5.73        0.37     26.02 o 
   3   5  11        3.35      -28.90     38.83 o 
   4   5  11       97.23       49.20     58.11 o 
   5   5  11        0.02       -9.21     38.20 o 
  -9   6  11       69.67       15.88     48.90 o 
  -8   6  11        0.57      -41.02     49.30 o 
  -7   6  11       77.57       10.82     52.49 o 
  -6   6  11       43.26       64.84     29.43 o 
  -5   6  11      300.18      285.76     67.55 o 
  -4   6  11       34.59       47.07     28.69 o 
  -3   6  11       18.09       -1.67     22.75 o 
  -2   6  11       89.56       79.31     26.39 o 
  -1   6  11      433.16      471.65     40.39 o 
   0   6  11       18.92       74.73     23.82 o 
   1   6  11      158.65      186.68     25.79 o 
   2   6  11       14.41       26.70     26.28 o 
   3   6  11        2.32       17.81     31.92 o 
   4   6  11       49.71       60.13     42.01 o 
   5   6  11      107.96      180.56     89.36 o 
  -8   7  11        2.57      -40.97     51.09 o 
  -7   7  11       66.84      -52.78     52.78 o 
  -6   7  11      158.78      194.12     39.59 o 
  -5   7  11       66.34      136.27     34.58 o 
  -4   7  11      758.97      806.67     67.61 o 
  -3   7  11      199.38      171.54     63.35 o 
  -2   7  11        5.61      -16.19     32.46 o 
  -1   7  11      327.58      324.73     65.79 o 
   0   7  11        4.50       30.58     39.61 o 
   1   7  11        0.99       28.61     45.57 o 
   2   7  11        0.05       49.34     36.30 o 
   3   7  11       24.98       60.61     32.24 o 
   4   7  11        8.52       48.12     34.18 o 
   5   7  11        0.56       60.29     66.42 o 
  -8   8  11      284.11      324.57     83.11 o 
  -7   8  11       46.04       44.79     64.76 o 
  -6   8  11        5.34      -42.70     55.72 o 
  -5   8  11       79.73      139.34     38.79 o 
  -4   8  11       69.75       71.52     32.50 o 
  -3   8  11        8.39      -25.33     25.33 o 
  -2   8  11       27.92      -11.15     66.34 o 
  -1   8  11      182.29      184.76     43.80 o 
   0   8  11       10.60       51.52     36.11 o 
   1   8  11       21.39      113.99     53.99 o 
   2   8  11      201.28      255.85     50.49 o 
   3   8  11       38.21       98.04     46.50 o 
   4   8  11      150.54      158.28     34.55 o 
  -7   9  11       74.27      -32.12     68.12 o 
  -6   9  11       32.98       25.00     70.71 o 
  -5   9  11       14.66       27.25     68.11 o 
  -4   9  11      187.49      271.78     57.88 o 
  -3   9  11       19.14      -10.48     44.50 o 
  -2   9  11        1.07        7.73     42.12 o 
  -1   9  11       16.57       -3.52     39.38 o 
   0   9  11       81.70      101.97     40.89 o 
   1   9  11       58.70      131.14     63.31 o 
   2   9  11        6.14       92.46     59.48 o 
   3   9  11        8.05       65.00     39.76 o 
   4   9  11       37.81      114.75     74.88 o 
  -6  10  11        1.67      -54.62     74.64 o 
  -5  10  11       11.11      -68.28     68.28 o 
  -4  10  11       45.62       24.49     48.83 o 
  -3  10  11       13.84      -15.95     46.29 o 
  -2  10  11       78.41      103.13     49.85 o 
  -1  10  11       28.09       18.62     44.37 o 
   0  10  11       14.07      -38.36     61.10 o 
   1  10  11       53.80       33.10     51.10 o 
   2  10  11       15.55        8.97     44.09 o 
   3  10  11       52.49      145.78     79.63 o 
  -5  11  11        2.36      -70.42     70.42 o 
  -4  11  11        0.04      -47.48     47.48 o 
  -3  11  11       93.25       39.88     53.35 o 
  -2  11  11       14.94        8.94     48.26 o 
  -1  11  11      129.78      129.36     49.92 o 
   0  11  11       19.12       75.17     58.79 o 
  -3  12  11        1.65      -71.23     71.23 o 
  -2  12  11       79.24      -36.98     75.99 o 
  -8   0  12      441.66      495.75     72.97 o 
  -6   0  12        8.19        5.21     38.07 o 
  -4   0  12      401.37      394.94     66.02 o 
  -2   0  12      425.61      511.63     69.10 o 
   0   0  12      319.75      338.87     41.27 o 
   2   0  12      529.71      381.14     45.22 o 
   4   0  12      153.61       82.15     55.00 o 
  -9   1  12       48.49       50.69     47.51 o 
  -8   1  12       42.76      153.84     64.90 o 
  -7   1  12        9.15       33.18     48.37 o 
  -6   1  12      406.81      440.67     48.78 o 
  -5   1  12        4.95       42.15     43.63 o 
  -4   1  12     1106.31     1045.75    141.00 o 
  -3   1  12      143.44      221.94     36.41 o 
  -2   1  12        0.61       -4.81     40.50 o 
  -1   1  12       17.71      -12.42     22.68 o 
   0   1  12      291.97      321.65     28.54 o 
   1   1  12      196.75      178.05     23.98 o 
   2   1  12       22.63       27.28     26.55 o 
   3   1  12        3.56       19.05     23.53 o 
   4   1  12        6.26      -15.34     39.58 o 
   5   1  12        1.48      -18.33     36.59 o 
  -9   2  12       50.21       53.41     71.90 o 
  -8   2  12       29.81       43.34     30.63 o 
  -7   2  12      419.94      431.55     71.72 o 
  -6   2  12        9.29       67.71     28.82 o 
  -5   2  12       11.54        9.36     25.57 o 
  -4   2  12       30.26       37.72     24.96 o 
  -3   2  12        0.79        9.71     38.04 o 
  -2   2  12       81.47      115.28     29.44 o 
  -1   2  12      247.75      195.58     25.22 o 
   0   2  12       79.21       58.86     23.61 o 
   1   2  12      305.55      290.73     28.46 o 
   2   2  12      149.21      124.06     23.95 o 
   3   2  12        3.36        2.85     26.76 o 
   4   2  12        8.42       -7.21     36.74 o 
   5   2  12       34.02       36.64     39.57 o 
  -9   3  12       36.17       40.24     31.39 o 
  -8   3  12       86.22      105.80     53.31 o 
  -7   3  12       54.74      107.71     42.83 o 
  -6   3  12       25.50       44.06     58.50 o 
  -5   3  12      247.13      291.27     70.57 o 
  -4   3  12        0.92        3.01     24.03 o 
  -3   3  12     1836.20     1877.27    104.48 o 
  -2   3  12      211.83      192.12     45.58 o 
  -1   3  12       22.69       17.02     18.58 o 
   0   3  12       74.46       57.21     21.56 o 
   1   3  12      337.52      274.86     38.63 o 
   2   3  12        4.62        1.06     20.67 o 
   3   3  12       29.10        2.01     27.04 o 
   4   3  12        9.82      -21.97     37.85 o 
   5   3  12      172.28       51.80     38.72 o 
  -9   4  12      116.16      104.92     38.01 o 
  -8   4  12      223.79      192.29     39.13 o 
  -7   4  12      210.09      183.84     50.93 o 
  -6   4  12      180.96      201.99     38.99 o 
  -5   4  12      120.35      151.53     35.29 o 
  -4   4  12      304.74      296.40     41.53 o 
  -3   4  12      279.64      304.97     40.97 o 
  -2   4  12      175.50      179.37     38.80 o 
  -1   4  12      375.76      412.59     55.27 o 
   0   4  12        4.80      -11.55     18.40 o 
   1   4  12       82.17       47.80     20.85 o 
   2   4  12       57.99       42.03     34.96 o 
   3   4  12        1.33      -43.83     44.21 o 
   4   4  12        5.22       37.37     41.51 o 
   5   4  12       44.73       37.30     41.69 o 
  -8   5  12        0.12       -0.78     40.18 o 
  -7   5  12       29.31       87.58     40.36 o 
  -6   5  12       54.10       50.26     31.92 o 
  -5   5  12      151.39      153.31     43.42 o 
  -4   5  12      170.65      174.57     37.75 o 
  -3   5  12        6.50       48.54     46.81 o 
  -2   5  12      340.43      432.70     48.51 o 
  -1   5  12        0.59       57.40     24.42 o 
   0   5  12      637.66      592.20     51.49 o 
   1   5  12        5.88       15.17     19.83 o 
   2   5  12       54.92       28.46     34.87 o 
   3   5  12        0.18        0.26     36.79 o 
   4   5  12       21.49       74.45    105.25 o 
   5   5  12        1.43       42.01     64.17 o 
  -8   6  12      231.08      153.22     65.90 o 
  -7   6  12      134.62       76.18     58.00 o 
  -6   6  12       16.33       58.22     32.78 o 
  -5   6  12       80.03       87.54     49.37 o 
  -4   6  12      701.14      825.68    116.56 o 
  -3   6  12       19.77       -3.74     27.71 o 
  -2   6  12       51.03       52.96     26.15 o 
  -1   6  12      110.38       95.57     28.27 o 
   0   6  12        0.06       15.56     35.04 o 
   1   6  12        0.20       -4.81     25.00 o 
   2   6  12       57.47       41.64     35.38 o 
   3   6  12        0.31       10.41     35.92 o 
   4   6  12        8.59       -0.55     37.12 o 
  -7   7  12       21.26      -20.89     61.34 o 
  -6   7  12       16.46       74.34     36.38 o 
  -5   7  12       19.38       31.61     71.41 o 
  -4   7  12        2.06        3.33    100.68 o 
  -3   7  12      260.14      187.27     50.62 o 
  -2   7  12       12.41      -16.90     25.63 o 
  -1   7  12        0.32      -14.47     24.26 o 
   0   7  12      120.35      202.84     39.25 o 
   1   7  12      131.29      276.42     65.76 o 
   2   7  12        0.01       98.59     57.51 o 
   3   7  12       34.37       -6.71     31.40 o 
   4   7  12       70.86       64.01     70.26 o 
  -7   8  12      349.94      352.97     89.79 o 
  -6   8  12        5.35      -30.15     66.89 o 
  -5   8  12      196.34      225.80     46.18 o 
  -4   8  12      245.08      221.56     44.13 o 
  -3   8  12       15.08       -6.04     27.27 o 
  -2   8  12       59.63       70.11     41.59 o 
  -1   8  12        7.17        0.69     39.29 o 
   0   8  12        0.21        7.45     35.99 o 
   1   8  12        0.73       57.22     56.41 o 
   2   8  12        9.63       36.05     46.64 o 
   3   8  12       11.82        1.91     76.96 o 
  -6   9  12        2.95       -2.20     73.72 o 
  -5   9  12       31.83      -38.71     67.42 o 
  -4   9  12      120.11       73.75     69.40 o 
  -3   9  12       93.41       83.90     53.90 o 
  -2   9  12        0.71      -43.11     43.11 o 
  -1   9  12        1.56      -23.93     41.30 o 
   0   9  12       64.30       88.08     65.11 o 
   1   9  12       32.31       67.01     43.69 o 
  -5  10  12      139.66       69.29     84.11 o 
  -4  10  12       17.01        4.34     74.53 o 
  -3  10  12       19.15      -45.99     58.33 o 
  -2  10  12        0.73      -16.68     48.34 o 
  -1  10  12       69.44       23.09     47.54 o 
   0  10  12        1.86      -47.39     47.39 o 
  -3  11  12       35.48       18.06     48.57 o 
  -2  11  12      115.78      124.86     78.49 o 
  -1  11  12       17.95      -61.74     61.74 o 
  -7   0  13      719.92      402.91     70.14 o 
  -5   0  13      320.63      288.74     62.28 o 
  -3   0  13       10.30      -10.82     35.99 o 
  -1   0  13        5.80       -6.71     35.01 o 
   1   0  13        7.53       18.89     30.88 o 
   3   0  13        7.46       57.98     37.75 o 
  -8   1  13        0.51       46.41     70.88 o 
  -7   1  13        0.89       33.89     73.19 o 
  -6   1  13       66.87      115.07     75.30 o 
  -5   1  13       36.48       49.81     40.22 o 
  -4   1  13        0.24        2.25     26.58 o 
  -3   1  13      803.89      728.75     78.80 o 
  -2   1  13        0.73        6.84     27.36 o 
  -1   1  13        0.14       -7.73     38.65 o 
   0   1  13      140.11      135.87     29.36 o 
   1   1  13      266.82      193.71     26.48 o 
   2   1  13       20.95       30.68     23.90 o 
   3   1  13       70.62       51.04     30.45 o 
   4   1  13       52.40       31.03     37.77 o 
  -8   2  13      606.46      537.65     57.23 o 
  -7   2  13      184.67      180.31     39.21 o 
  -6   2  13      236.08      234.42     39.37 o 
  -5   2  13       86.40      103.42     46.39 o 
  -4   2  13      591.23      645.45     58.59 o 
  -3   2  13       50.52       85.89     31.07 o 
  -2   2  13       23.44       14.78     28.71 o 
  -1   2  13        3.63       19.08     29.92 o 
   0   2  13       42.53       28.33     45.24 o 
   1   2  13        7.45       -5.93     21.77 o 
   2   2  13      126.17       87.66     25.37 o 
   3   2  13        0.21      -10.98     28.87 o 
   4   2  13       31.57       18.20     37.18 o 
  -8   3  13        7.92       44.61     45.60 o 
  -7   3  13        0.94       25.39     30.90 o 
  -6   3  13        2.59       47.41     29.32 o 
  -5   3  13       11.36       13.29     28.04 o 
  -4   3  13       55.64       71.87     29.53 o 
  -3   3  13      208.15      252.02     40.30 o 
  -2   3  13      354.59      420.44     48.52 o 
  -1   3  13        0.16       -8.94     26.56 o 
   0   3  13      108.24       75.48     24.82 o 
   1   3  13        0.94       28.96     24.06 o 
   2   3  13        6.53        0.83     23.75 o 
   3   3  13        0.99       22.56     31.82 o 
   4   3  13        2.84        2.01     37.83 o 
  -8   4  13       77.56       -2.89     49.31 o 
  -7   4  13       45.99       39.10     63.43 o 
  -6   4  13        8.30       62.06     31.96 o 
  -5   4  13        6.16       23.38     27.52 o 
  -4   4  13      102.85      149.33     35.22 o 
  -3   4  13      334.20      335.07     65.79 o 
  -2   4  13        4.79        0.82     28.53 o 
  -1   4  13       27.95       54.72     26.85 o 
   0   4  13       86.96       45.35     26.56 o 
   1   4  13        1.11      -10.79     22.64 o 
   2   4  13       18.49       -7.39     27.72 o 
   3   4  13        0.17      -29.51     60.00 o 
   4   4  13       13.56       28.15     40.77 o 
  -7   5  13       16.30       52.94     33.82 o 
  -6   5  13        5.63       18.57     32.64 o 
  -5   5  13       80.75      121.96     37.12 o 
  -4   5  13       78.63       50.75     33.97 o 
  -3   5  13      375.01      343.69     64.75 o 
  -2   5  13       16.80       78.23     34.15 o 
  -1   5  13       12.09       27.51     29.49 o 
   0   5  13       24.25       14.14     25.82 o 
   1   5  13      161.87       97.70     26.75 o 
   2   5  13        0.00      -11.41     41.63 o 
   3   5  13       28.62       48.97     36.51 o 
   4   5  13       17.05        1.97     61.16 o 
  -7   6  13      329.24      254.24     76.46 o 
  -6   6  13       78.13       86.19     38.41 o 
  -5   6  13       37.16      135.50     38.47 o 
  -4   6  13        3.71       74.79     55.14 o 
  -3   6  13       85.46      141.53     41.70 o 
  -2   6  13       25.89       43.01     34.67 o 
  -1   6  13       50.22       20.59     30.33 o 
   0   6  13        8.78       48.84     28.22 o 
   1   6  13        0.01       64.23     55.08 o 
   2   6  13       13.55      -25.49     37.55 o 
   3   6  13       61.85       62.93     42.19 o 
  -6   7  13      133.06      220.56     58.84 o 
  -5   7  13       59.14      140.70     61.87 o 
  -4   7  13      151.03      116.20     50.74 o 
  -3   7  13      153.46      104.44     37.18 o 
  -2   7  13        0.41       40.42     30.86 o 
  -1   7  13        0.43       12.92     28.10 o 
   0   7  13       74.67      140.61     80.65 o 
   1   7  13       60.09      136.81     65.57 o 
   2   7  13        2.75       78.86     48.08 o 
  -6   8  13        1.19      -66.60     66.60 o 
  -5   8  13        6.39       57.08     38.65 o 
  -4   8  13      166.60      200.76     44.61 o 
  -3   8  13       32.12       14.96     34.32 o 
  -2   8  13        5.34       -3.11     45.02 o 
  -1   8  13       30.71       76.27     42.50 o 
   0   8  13      116.16      139.53     44.70 o 
   1   8  13        1.26       64.40     45.59 o 
  -4   9  13        0.14      -54.68     64.11 o 
  -3   9  13       37.82      -30.79     62.09 o 
  -2   9  13       31.72       84.03     50.25 o 
  -1   9  13        1.18       18.87     42.07 o 
   0   9  13       93.34      222.78     65.29 o 
  -6   0  14      148.67      186.76     54.19 o 
  -4   0  14      105.06       60.55     47.70 o 
  -2   0  14       15.58       23.09     45.02 o 
   0   0  14      263.39      209.61     56.59 o 
   2   0  14       55.58        6.01     36.63 o 
  -7   1  14        2.20       13.66     39.66 o 
  -6   1  14        8.99        2.67     31.55 o 
  -5   1  14        1.09       21.99     31.69 o 
  -4   1  14       33.91       55.12     52.23 o 
  -3   1  14       21.72       52.93     59.28 o 
  -2   1  14      491.91      423.15     57.16 o 
  -1   1  14       27.89       32.60     30.40 o 
   0   1  14       81.26      106.33     34.21 o 
   1   1  14       77.00       63.80     29.61 o 
   2   1  14       39.22       61.61     26.96 o 
   3   1  14        0.02      -25.53     26.81 o 
  -7   2  14      391.68      416.11     51.96 o 
  -6   2  14       13.57       34.05     30.57 o 
  -5   2  14        1.20       44.90     31.73 o 
  -4   2  14       65.05      119.14     35.15 o 
  -3   2  14      440.54      459.70     61.46 o 
  -2   2  14        5.16       -1.24     28.12 o 
  -1   2  14        0.85        4.53     31.54 o 
   0   2  14        5.74       13.39     30.32 o 
   1   2  14       84.15       82.84     29.54 o 
   2   2  14       15.89       12.46     25.76 o 
   3   2  14       44.92       14.77     29.85 o 
  -7   3  14       55.65       54.42     34.37 o 
  -6   3  14       63.80      108.57     52.38 o 
  -5   3  14       92.58       88.50     57.56 o 
  -4   3  14       15.33       11.87     58.70 o 
  -3   3  14       61.44      102.97     36.56 o 
  -2   3  14       22.87       46.19     37.84 o 
  -1   3  14       67.74       71.03     35.59 o 
   0   3  14       11.00        7.47     24.39 o 
   1   3  14      151.38      129.55     30.25 o 
   2   3  14       41.59       66.26     53.76 o 
   3   3  14        0.60       -7.93     37.04 o 
  -7   4  14       67.57      110.03     37.82 o 
  -6   4  14      133.12      201.37     73.58 o 
  -5   4  14       10.40       58.20     34.24 o 
  -4   4  14      200.67      222.31     50.00 o 
  -3   4  14      182.97      184.47     41.59 o 
  -2   4  14        7.94       24.47     32.65 o 
  -1   4  14      130.12      143.82     38.34 o 
   0   4  14        6.20      -21.22     24.57 o 
   1   4  14       34.97       76.68     27.18 o 
   2   4  14        5.75       78.16     36.95 o 
   3   4  14       49.20      108.68     62.10 o 
  -6   5  14        0.32      -19.41     32.63 o 
  -5   5  14       29.11       37.85     35.57 o 
  -4   5  14        7.98       46.07     35.46 o 
  -3   5  14        0.08       16.27     55.55 o 
  -2   5  14      206.46      178.40     43.52 o 
  -1   5  14        8.28      -28.98     28.98 o 
   0   5  14        5.39        7.31     41.04 o 
   1   5  14        3.61       10.35     37.01 o 
   2   5  14       85.28      132.76     44.42 o 
  -6   6  14      219.54      295.43     53.97 o 
  -5   6  14        0.02      114.76     39.91 o 
  -4   6  14      193.55      188.25     43.48 o 
  -3   6  14        3.06       48.83     32.99 o 
  -2   6  14        9.45       11.69     34.48 o 
  -1   6  14       11.99      -10.35     32.39 o 
   0   6  14       52.90      104.28     50.38 o 
   1   6  14        0.27      102.47     55.66 o 
  -5   7  14        0.23       37.15     62.78 o 
  -4   7  14       63.13       76.60     41.85 o 
  -3   7  14       35.22       39.34     36.31 o 
  -2   7  14       16.99       68.32     36.57 o 
  -1   7  14        9.75      -23.25     29.79 o 
   0   7  14       23.39       78.68     55.41 o 
  -4   8  14        0.35       16.90     47.97 o 
  -3   8  14      161.09      108.04     43.51 o 
  -2   8  14        6.78       50.63     56.65 o 
  -1   8  14       30.94       36.22     37.77 o 
  -5   0  15        5.35      -14.12     47.62 o 
  -3   0  15      536.58      552.14     80.64 o 
  -1   0  15       76.68      134.16     51.63 o 
   1   0  15        8.31       36.34     49.53 o 
  -6   1  15        0.67       24.80     34.35 o 
  -5   1  15        8.69       91.00     43.95 o 
  -4   1  15        0.13       53.27     34.87 o 
  -3   1  15       58.81       95.24     37.49 o 
  -2   1  15       61.66       82.59     33.89 o 
  -1   1  15      100.26       97.64     35.54 o 
   0   1  15        7.01       49.39     54.56 o 
   1   1  15       65.01       56.15     36.09 o 
   2   1  15       11.32        3.17     29.20 o 
  -6   2  15       57.66       30.70     40.77 o 
  -5   2  15       11.34      -30.96     31.99 o 
  -4   2  15      254.21      299.45     48.39 o 
  -3   2  15       58.56       78.90     35.90 o 
  -2   2  15       23.32       40.36     35.25 o 
  -1   2  15      103.09      121.92     37.23 o 
   0   2  15        2.14       61.03     33.99 o 
   1   2  15        9.34       45.25     35.61 o 
   2   2  15        6.46       27.55     37.98 o 
  -6   3  15        8.24       34.78     34.21 o 
  -5   3  15        1.59      -21.50     29.90 o 
  -4   3  15       56.86       83.55     43.69 o 
  -3   3  15       42.45       77.91     36.80 o 
  -2   3  15      175.66      191.79     48.49 o 
  -1   3  15       76.47       72.38     36.46 o 
   0   3  15       39.00       24.49     33.88 o 
   1   3  15        0.02       19.42     34.02 o 
   2   3  15       81.14       20.72     51.45 o 
  -5   4  15       16.04       19.65     45.83 o 
  -4   4  15      123.12      104.85     50.82 o 
  -3   4  15      119.45       92.36     39.25 o 
  -2   4  15       42.37       86.30     51.16 o 
  -1   4  15       16.89       13.99     51.88 o 
   0   4  15       12.49        4.73     35.74 o 
   1   4  15       38.73       63.00     30.12 o 
  -5   5  15       90.85      104.41     56.49 o 
  -4   5  15        0.16        1.60     60.06 o 
  -3   5  15        1.94       54.11     76.78 o 
  -2   5  15        7.27       12.86     34.40 o 
  -1   5  15       19.94       48.90     38.74 o 
   0   5  15        0.25       -2.30     34.50 o 
   1   5  15        8.87        4.11     51.09 o 
  -3   6  15       13.35       62.70     48.00 o 
  -2   6  15       60.77       54.86     39.43 o 
  -1   6  15        4.31      -33.04     36.84 o 
  -4   0  16        0.10       67.58     52.71 o 
  -2   0  16      231.76      172.97     60.69 o 
   0   0  16       94.30       76.81     51.05 o 
  -4   1  16       79.95       90.99     40.39 o 
  -3   1  16       14.22       25.44     37.96 o 
  -2   1  16        1.51       61.94     37.59 o 
  -1   1  16       21.91       67.81     36.65 o 
  -3   2  16      152.43      113.89     42.97 o 
  -2   2  16       20.08       42.11     36.18 o 
  -1   2  16        3.49       16.26     36.15 o 
  -2   3  16        0.00       74.81     55.84 o 
                                                 
